# Supplementary material for: catena-Poly[[dipyridine­nickel(II)]-trans-di-μ-chlorido] from powder data
Source: Acta Crystallogr Sect E Struct Rep Online. 2010 Jan 30;66(Pt 2):m239. doi: 10.1107/S1600536810001820 (PMC2979813; doi:10.1107/S1600536810001820)
Supplement: Supplementary file 1 [file e-66-0m239-sup1.cif]

##############################################################################
###                                                                        ###
###        Electronic paper (Acta Crystallographica Section E)             ###
###                                                                        ###
##############################################################################
#                                                                            #
# This CIF contains the data in a paper accepted for publication in Acta     #
# Crystallographica Section E. It conforms to the requirements of Notes      #
# for Authors for Section E, and has been peer reviewed under the auspices   #
# of the IUCr Commission on Journals.                                        #
#                                                                            #
# Full details of the Crystallographic Information File format               #
# are given in the paper "The Crystallographic Information File (CIF):       #
# a New Standard Archive File for Crystallography" by S. R. Hall, F. H.      #
# Allen and I. D. Brown [Acta Cryst. (1991), A47, 655-685].                  #
#                                                                            #
# The current version of the core CIF dictionary is obtainable from          #
# ftp://ftp.iucr.org/pub/cif_core.dic. The current version number is 2.4.    #
#                                                                            #
# Software is freely available for graphical display of the structure(s) in  #
# this CIF.  For information consult the CIF home page http://www.iucr.org/  #
# cif/home.html                                                              #
#                                                                            #
# This file may be used for bona fide research purposes within the           #
# scientific community so long as proper attribution is given to the journal # 
# article from which it was obtained.                                        #
#                                                                            #
##############################################################################
                                             
data_global
_journal_date_recd_electronic     2009-12-22
_journal_date_accepted     2010-01-14
_journal_name_full     'Acta Crystallographica, Section E'
_journal_year     2010
_journal_volume     66
_journal_issue      2
_journal_page_first     m239
_journal_page_last     m239
_journal_paper_category     QM
_journal_coeditor_code     CV2682
_publ_contact_author_name     'Dr Lothar Fink'
_publ_contact_author_address
;
Institute of Inorganic and Analytical Chemistry
Max-von-Laue-Str. 7
60438 Frankfurt am Main
Germany
;
_publ_contact_author_email     fink@chemie.uni-frankfurt.de
_publ_contact_author_fax     '+49 69 798 21906'
_publ_contact_author_phone     '+49 69 798 29123'
_publ_section_title
;
<i>catena</i>-Poly[[dipyridinenickel(II)]-<i>trans</i>-di-\m-chlorido] from
powder data
;
loop_
    _publ_author_name
    _publ_author_address
    'Alig, Edith'
;
University of Frankfurt
Institute of Inorganic and Analytical Chemistry
Max-von-Laue-Strasse 7
60438 Frankfurt am Main
Germany
;
    'Bernert, Thomas'
;
University of Frankfurt
Institute of Inorganic and Analytical Chemistry
Max-von-Laue-Strasse 7
60438 Frankfurt am Main
Germany
;
    'Fink, Lothar'
;
University of Frankfurt
Institute of Inorganic and Analytical Chemistry
Max-von-Laue-Strasse 7
60438 Frankfurt am Main
Germany
;
    'K\"ulc\"u, Nevzat'
;
Mersin Universitesi
Ciftlikkoy Kampusu Fen-Edebiyat Fakultesi Kimya Bolumu
Mersin
Turkey
;
    'Ye\,silkaynak, Tuncay'
;
Mersin Universitesi
Ciftlikkoy Kampusu Fen-Edebiyat Fakultesi Kimya Bolumu
Mersin
Turkey
;
data_I
_chemical_name_systematic
;
<i>catena</i>-Poly[[dipyridinenickel(II)]-<i>trans</i>-di-\m-chlorido]
;
_chemical_formula_moiety     'C10 H10 Cl2 N2 Ni'
_chemical_formula_sum     'C10 H10 Cl2 N2 Ni'
_chemical_formula_structural     'C10 H10 Cl2 N2 Ni'
_chemical_formula_analytical     ?
_chemical_formula_iupac     '[Ni Cl2 (C5 H5 N)2]'
_chemical_formula_weight     287.79
_symmetry_cell_setting     monoclinic
_symmetry_space_group_name_H-M     'P 2/c'
_symmetry_space_group_name_Hall     '-P 2yc'
loop_
    _symmetry_equiv_pos_as_xyz
    '-x, -y, -z'
    '-x, y, -z+1/2'
    'x, -y, z+1/2'
    'x, y, z'
_cell_length_a     19.2483(4)
_cell_length_b     3.62535(4)
_cell_length_c     17.3504(2)
_cell_angle_alpha     90
_cell_angle_beta     116.883(2)
_cell_angle_gamma     90
_cell_volume     1079.91(3)
_cell_formula_units_Z     4
_cell_measurement_temperature     298
_cell_special_details
; ?
;
_exptl_crystal_density_diffrn     1.770
_exptl_crystal_F_000     584.0
_pd_char_colour     'light green'
_pd_char_particle_morphology     'no specific habit'
_exptl_absorpt_coefficient_mu     6.850
_exptl_absorpt_correction_type     none
_exptl_special_details
;
;
_diffrn_ambient_temperature     298
_diffrn_radiation_type     'Cu K\a~1~'
_diffrn_radiation_wavelength     1.54056
_diffrn_radiation_source     'X-ray tube'
_diffrn_radiation_monochromator     'primary focussing, Ge 111'
_diffrn_measurement_device_type     'Stoe Stadi-P'
_pd_instr_location
;
?
;
_pd_meas_2theta_range_min     2
_pd_meas_2theta_range_max     110
_pd_meas_2theta_range_inc     0.01
_pd_meas_number_of_points     10599
_pd_meas_scan_method     step
_pd_meas_special_details
;  ?
;
_refine_special_details
;
;
_refine_ls_structure_factor_coef     ?
_refine_ls_matrix_type     fullcycle
_refine_ls_goodness_of_fit_all     1.165
_refine_ls_restrained_S_all     ?
_refine_ls_restrained_S_obs     ?
_refine_ls_number_reflns     ?
_refine_ls_number_parameters     126
_refine_ls_number_restraints     61
_refine_ls_number_constraints     3
_refine_ls_hydrogen_treatment     constr
_refine_ls_weighting_scheme     sigma
_refine_ls_weighting_details     'w = 1/\s(Y~obs~)^2^'
_atom_sites_solution_hydrogens     ?
_refine_ls_shift/su_max     0.001
_refine_ls_shift/su_mean     ?
_refine_ls_extinction_method     none
_refine_ls_extinction_coef     ?
loop_
    _atom_type_symbol
    _atom_type_description
    _atom_type_scat_source
    N N 'International Tables Vol C Table 6.1.1.4'
    Ni Ni 'International Tables Vol C Table 6.1.1.4'
    C C 'International Tables Vol C Table 6.1.1.4'
    Cl Cl 'International Tables Vol C Table 6.1.1.4'
    H H 'International Tables Vol C Table 6.1.1.4'
_computing_data_collection     'WINXPOW (Stoe & Cie, 2004)'
_computing_cell_refinement     'DASH (David <i> et al.</i>, 2004)'
_computing_data_reduction     'WINXPOW (Stoe & Cie, 2004'
_computing_structure_solution     'DASH (David <i>et al.</i>, 2004)'
_computing_structure_refinement     'TOPAS (Coelho, 2007)'
_computing_molecular_graphics     'Mercury (Macrae <i>et al.</i>, 2006)'
_computing_publication_material     'PLATON (Spek, 2009)'
loop_
    _pd_calc_intensity_net
    ?
_pd_calibration_special_details
; ?
;
_pd_prep_temperature     400
loop_
    _pd_proc_2theta_corrected
    _pd_proc_ls_weight
    _pd_proc_intensity_net
    ? ? ?
_pd_proc_info_data_reduction     ?
_pd_proc_info_excluded_regions     'none'
_pd_proc_ls_background_function     'Chebychev polynomial'
_pd_proc_ls_pref_orient_corr     'none'
_pd_proc_ls_prof_R_factor     0.02394
_pd_proc_ls_prof_wR_factor     0.03209
_pd_proc_ls_prof_wR_expected     0.02753
_pd_proc_ls_profile_function
;
modified Thompson--Cox--Hastings pseudo-Voigt (Young, 1993)
;
_pd_proc_ls_special_details
; ?
;
loop_
    _pd_proc_point_id
    ?
_pd_spec_mount_mode     'transmission'
_pd_spec_mounting
;
Specimen was sealed in a 0.5 mm diameter borosilicate glass capillary
;
_pd_spec_shape     'cylinder'
_pd_spec_size_axial     12
_pd_spec_size_equat     0.5
_pd_spec_size_thick     0.5
loop_
    _atom_site_type_symbol
    _atom_site_label
    _atom_site_fract_x
    _atom_site_fract_y
    _atom_site_fract_z
    _atom_site_U_iso_or_equiv
    _atom_site_adp_type
    _atom_site_occupancy
    N N1 0.08340(13) 0.5786(4)   0.19907(14) 0.01963(5) Uiso 1
    Ni Ni1 0 0.5639(4)   0.25 0.02118(10) Uiso 1
    C C11 0.15787(11) 0.4942(5)   0.25223(11) 0.01963(5) Uiso 1
    C C15 0.06141(11) 0.6731(5)   0.11471(12) 0.01963(5) Uiso 1
    Cl Cl1 -0.07443(14) 1.0643(6)   0.14865(16) 0.01963(5) Uiso 1
    H H11 0.1719(7)   0.428(3)   0.3113(6)   0.02356(6) Uiso 1
    C C12 0.21450(11) 0.5012(4)   0.22198(12) 0.01963(5) Uiso 1
    C C14 0.11707(11) 0.6807(5)   0.08359(12) 0.01963(5) Uiso 1
    H H15 0.0088(6)   0.737(4)   0.0767(7)   0.02356(6) Uiso 1
    H H12 0.2662(6)   0.443(3)   0.2583(7)   0.02356(6) Uiso 1
    C C13 0.19366(11) 0.5934(5)   0.13910(12) 0.01963(5) Uiso 1
    H H14 0.1030(5)   0.740(4)   0.0275(7)   0.02356(6) Uiso 1
    H H13 0.2309(6)   0.599(4)   0.1200(7)   0.02356(6) Uiso 1
    N N2 0.58174(12) 0.1488(4)   0.37857(14) 0.01963(5) Uiso 1
    Ni Ni2 0.5 0.1713(5)   0.25 0.01780(10) Uiso 1
    C C21 0.55807(11) 0.1700(5)   0.44079(12) 0.01963(5) Uiso 1
    C C25 0.65861(11) 0.1073(5)   0.39945(12) 0.01963(5) Uiso 1
    Cl Cl2 0.42724(14) 0.6650(5)   0.27908(17) 0.01963(5) Uiso 1
    H H21 0.5032(6)   0.202(4)   0.4254(6)   0.02356(6) Uiso 1
    C C22 0.61220(10) 0.1492(5)   0.52776(12) 0.01963(5) Uiso 1
    C C24 0.71442(11) 0.0859(5)   0.48673(12) 0.01963(5) Uiso 1
    H H25 0.6734(6)   0.098(4)   0.3546(7)   0.02356(6) Uiso 1
    H H22 0.5945(6)   0.162(4)   0.5697(7)   0.02356(6) Uiso 1
    C C23 0.68985(11) 0.1072(5)   0.55017(12) 0.01963(5) Uiso 1
    H H24 0.7656(6)   0.057(4)   0.5017(7)   0.02356(6) Uiso 1
    H H23 0.7259(6)   0.097(4)   0.6068(7)   0.02356(6) Uiso 1
loop_
    _geom_bond_atom_site_label_1
    _geom_bond_atom_site_label_2
    _geom_bond_site_symmetry_1
    _geom_bond_site_symmetry_2
    _geom_bond_distance
    _geom_bond_publ_flag
    Ni1 Cl1 . . 2.481(2) no
    Ni2 Cl2 . . 2.461(3) no
    N1 Ni1 . . 2.155(3) no
    N1 C11 . . 1.343(2) no
    N1 C15 . . 1.371(3) no
    N2 Ni2 . . 2.070(2) no
    N2 C21 . . 1.350(4) no
    N2 C25 . . 1.363(3) no
    C11 H11 . . 0.960(10)
                        no
    C11 C12 . . 1.408(3) no
    C15 C14 . . 1.401(4) no
    C15 H15 . . 0.954(9) no
    C12 H12 . . 0.930(10)
                        no
    C12 C13 . . 1.349(3) no
    C14 C13 . . 1.385(2) no
    C14 H14 . . 0.910(10)
                        no
    C13 H13 . . 0.920(10)
                        no
    C21 H21 . . 0.970(10)
                        no
    C21 C22 . . 1.395(2) no
    C25 C24 . . 1.408(2) no
    C25 H25 . . 0.940(10)
                        no
    C22 H22 . . 0.930(10)
                        no
    C22 C23 . . 1.372(3) no
    C24 C23 . . 1.383(4) no
    C24 H24 . . 0.900(10)
                        no
    C23 H23 . . 0.912(9) no
loop_
    _geom_angle_atom_site_label_1
    _geom_angle_atom_site_label_2
    _geom_angle_atom_site_label_3
    _geom_angle_site_symmetry_1
    _geom_angle_site_symmetry_2
    _geom_angle_site_symmetry_3
    _geom_angle
    _geom_angle_publ_flag
    Ni1 N1 C15 . . . 121.1(2) no
    Ni1 Cl1 Ni1 . . . 93.80(10)
                              no
    Ni1 N1 C11 . . . 118.3(2) no
    Ni2 N2 C21 . . . 119.5(2) no
    Ni2 N2 C25 . . . 119.7(2) no
    Ni2 Cl2 Ni2 . . . 94.00(10)
                              no
    N1 Ni1 Cl1 . . . 89.40(10)
                             no
    N1 Ni1 N1 . . . 177.10(10)
                             no
    N1 C11 C12 . . . 120.4(2) no
    N1 C15 C14 . . . 119.7(2) no
    N1 C15 H15 . . . 121.2(7) no
    N1 C11 H11 . . . 119.0(7) no
    N2 C21 H21 . . . 120.3(7) no
    N2 C21 C22 . . . 120.3(2) no
    N2 C25 C24 . . . 120.0(2) no
    N2 C25 H25 . . . 118.8(8) no
    N2 Ni2 Cl2 . . . 91.90(10)
                             no
    N2 Ni2 N2 . . . 175.50(10)
                             no
    Cl1 Ni1 Cl1 . . . 86.10(10)
                              no
    Cl1 Ni1 Cl1 . . . 179.90(10)
                               no
    Cl1 Ni1 Cl1 . . . 93.80(10)
                              no
    Cl1 Ni1 Cl1 . . . 86.20(10)
                              no
    Cl2 Ni2 Cl2 . . . 86.70(10)
                              no
    Cl2 Ni2 Cl2 . . . 179.30(10)
                               no
    Cl2 Ni2 Cl2 . . . 94.00(10)
                              no
    Cl2 Ni2 Cl2 . . . 85.30(10)
                              no
    C11 C12 H12 . . . 121.0(7) no
    C11 C12 C13 . . . 119.7(2) no
    C11 N1 C15 . . . 120.6(2) no
    C12 C13 C14 . . . 120.3(2) no
    C12 C13 H13 . . . 119.2(7) no
    C13 C14 H14 . . . 120.4(7) no
    C14 C15 H15 . . . 119.1(7) no
    C14 C13 H13 . . . 120.3(7) no
    C15 C14 C13 . . . 119.0(2) no
    C15 C14 H14 . . . 120.5(7) no
    C21 N2 C25 . . . 120.8(2) no
    C21 C22 H22 . . . 118.9(8) no
    C21 C22 C23 . . . 119.84(19) no
    C22 C23 C24 . . . 120.1(2) no
    C22 C23 H23 . . . 120.7(8) no
    C23 C24 H24 . . . 120.6(8) no
    C23 C24 H24 . . . 120.6(8) no
    C24 C25 H25 . . . 120.5(8) no
    C24 C23 H23 . . . 119.2(8) no
    C25 C24 C23 . . . 118.9(2) no
    C25 C24 H24 . . . 120.8(8) no
    H11 C11 C12 . . . 119.7(7) no
    H12 C12 C13 . . . 119.3(7) no
    H22 C22 C23 . . . 121.3(8) no
    H21 C21 C22 . . . 119.1(7) no
