# Supplementary material for: catena-Poly[[dipyridine­nickel(II)]-trans-di-μ-chlorido] from powder data
Source: Acta Crystallogr Sect E Struct Rep Online. 2010 Jan 30;66(Pt 2):m239. doi: 10.1107/S1600536810001820 (PMC2979813; doi:10.1107/S1600536810001820)
Supplement: Supplementary file 2 [file e-66-0m239-Isup2.rtv]

data_I

_pd_meas_number_of_points              10599
_pd_proc_number_of_points              10599


loop_
_pd_meas_2theta_scan
_pd_proc_intensity_total
_pd_calc_intensity_total
_pd_proc_ls_weight
     4.00000   2004.00000   2032.40456      0.00050
     4.01000   2053.00000   2033.42867      0.00049
     4.02000   2120.00000   2034.44269      0.00047
     4.03000   1990.00000   2035.44682      0.00050
     4.04000   1982.00000   2036.44124      0.00050
     4.05000   2042.00000   2037.42612      0.00049
     4.06000   1990.00000   2038.40166      0.00050
     4.07000   1990.00000   2039.36801      0.00050
     4.08000   1996.00000   2040.32533      0.00050
     4.09000   2041.00000   2041.27380      0.00049
     4.10000   2062.00000   2042.21355      0.00048
     4.11000   2048.00000   2043.14473      0.00049
     4.12000   2050.00000   2044.06749      0.00049
     4.13000   1952.00000   2044.98197      0.00051
     4.14000   2059.00000   2045.88834      0.00049
     4.15000   2008.00000   2046.78675      0.00050
     4.16000   1976.00000   2047.67735      0.00051
     4.17000   2018.00000   2048.56032      0.00050
     4.18000   1982.00000   2049.43581      0.00050
     4.19000   2076.00000   2050.30398      0.00048
     4.20000   2010.00000   2051.16498      0.00050
     4.21000   2058.00000   2052.01895      0.00049
     4.22000   2101.00000   2052.86602      0.00048
     4.23000   2044.00000   2053.70633      0.00049
     4.24000   2039.00000   2054.54000      0.00049
     4.25000   2050.00000   2055.36718      0.00049
     4.26000   2036.00000   2056.18798      0.00049
     4.27000   2098.00000   2057.00257      0.00048
     4.28000   2107.00000   2057.81107      0.00047
     4.29000   2024.00000   2058.61364      0.00049
     4.30000   2138.00000   2059.41042      0.00047
     4.31000   2070.00000   2060.20157      0.00048
     4.32000   2059.00000   2060.98721      0.00049
     4.33000   2051.00000   2061.76749      0.00049
     4.34000   2068.00000   2062.54252      0.00048
     4.35000   2023.00000   2063.31244      0.00049
     4.36000   2096.00000   2064.07737      0.00048
     4.37000   2043.00000   2064.83745      0.00049
     4.38000   1957.00000   2065.59282      0.00051
     4.39000   2015.00000   2066.34363      0.00050
     4.40000   2024.00000   2067.09006      0.00049
     4.41000   2017.00000   2067.83230      0.00050
     4.42000   2027.00000   2068.57061      0.00049
     4.43000   2061.00000   2069.30552      0.00049
     4.44000   2077.00000   2070.03728      0.00048
     4.45000   2078.00000   2070.76400      0.00048
     4.46000   2092.00000   2071.48512      0.00048
     4.47000   2100.00000   2072.20244      0.00048
     4.48000   2004.00000   2072.91621      0.00050
     4.49000   2093.00000   2073.62655      0.00048
     4.50000   2143.00000   2074.33359      0.00047
     4.51000   2064.00000   2075.03746      0.00048
     4.52000   2102.00000   2075.73831      0.00048
     4.53000   2084.00000   2076.43627      0.00048
     4.54000   2050.00000   2077.13146      0.00049
     4.55000   2101.00000   2077.82402      0.00048
     4.56000   2039.00000   2078.51408      0.00049
     4.57000   2110.00000   2079.20175      0.00047
     4.58000   1993.00000   2079.88717      0.00050
     4.59000   2120.00000   2080.57049      0.00047
     4.60000   2093.00000   2081.25184      0.00048
     4.61000   2151.00000   2081.93139      0.00046
     4.62000   2143.00000   2082.60929      0.00047
     4.63000   2045.00000   2083.28569      0.00049
     4.64000   2110.00000   2083.96076      0.00047
     4.65000   2104.00000   2084.63465      0.00048
     4.66000   2105.00000   2085.30752      0.00048
     4.67000   2087.00000   2085.97955      0.00048
     4.68000   2130.00000   2086.65091      0.00047
     4.69000   2145.00000   2087.32181      0.00047
     4.70000   2124.00000   2087.99244      0.00047
     4.71000   2177.00000   2088.66303      0.00046
     4.72000   2053.00000   2089.33379      0.00049
     4.73000   2013.00000   2090.00496      0.00050
     4.74000   2142.00000   2090.67679      0.00047
     4.75000   2118.00000   2091.34956      0.00047
     4.76000   2070.00000   2092.02354      0.00048
     4.77000   2074.00000   2092.69908      0.00048
     4.78000   2139.00000   2093.37654      0.00047
     4.79000   2138.00000   2094.05631      0.00047
     4.80000   2109.00000   2094.73885      0.00047
     4.81000   2116.00000   2095.42465      0.00047
     4.82000   2093.00000   2096.11424      0.00048
     4.83000   2021.00000   2096.80824      0.00049
     4.84000   2096.00000   2097.50728      0.00048
     4.85000   2144.00000   2098.21209      0.00047
     4.86000   2101.00000   2098.92341      0.00048
     4.87000   2073.00000   2099.64205      0.00048
     4.88000   2104.00000   2100.36888      0.00048
     4.89000   2120.00000   2101.10484      0.00047
     4.90000   2098.00000   2101.85094      0.00048
     4.91000   2135.00000   2102.60833      0.00047
     4.92000   2168.00000   2103.37836      0.00046
     4.93000   2077.00000   2104.16256      0.00048
     4.94000   2002.00000   2104.96279      0.00050
     4.95000   2111.00000   2105.78128      0.00047
     4.96000   2089.00000   2106.62081      0.00048
     4.97000   2026.00000   2107.48485      0.00049
     4.98000   2146.00000   2108.37779      0.00047
     4.99000   2199.00000   2109.30515      0.00045
     5.00000   2136.00000   2110.27381      0.00047
     5.01000   2197.00000   2111.29200      0.00046
     5.02000   2091.00000   2112.36908      0.00048
     5.03000   2088.00000   2113.51468      0.00048
     5.04000   2129.00000   2114.73698      0.00047
     5.05000   2117.00000   2116.03999      0.00047
     5.06000   2187.00000   2117.41982      0.00046
     5.07000   2157.00000   2118.86029      0.00046
     5.08000   2099.00000   2120.32901      0.00048
     5.09000   2106.00000   2121.77482      0.00047
     5.10000   2186.00000   2123.12839      0.00046
     5.11000   2121.00000   2124.30660      0.00047
     5.12000   2109.00000   2125.22144      0.00047
     5.13000   2080.00000   2125.79296      0.00048
     5.14000   2149.00000   2125.96568      0.00047
     5.15000   2153.00000   2125.72599      0.00046
     5.16000   2088.00000   2125.11440      0.00048
     5.17000   2149.00000   2124.22347      0.00047
     5.18000   2102.00000   2123.17837      0.00048
     5.19000   2180.00000   2122.10879      0.00046
     5.20000   2106.00000   2121.12565      0.00047
     5.21000   2153.00000   2120.30864      0.00046
     5.22000   2134.00000   2119.70308      0.00047
     5.23000   2062.00000   2119.32284      0.00048
     5.24000   2125.00000   2119.15699      0.00047
     5.25000   2135.00000   2119.17814      0.00047
     5.26000   2133.00000   2119.35098      0.00047
     5.27000   2220.00000   2119.63921      0.00045
     5.28000   2141.00000   2120.01030      0.00047
     5.29000   2176.00000   2120.43789      0.00046
     5.30000   2130.00000   2120.90228      0.00047
     5.31000   2166.00000   2121.38977      0.00046
     5.32000   2158.00000   2121.89139      0.00046
     5.33000   2100.00000   2122.40157      0.00048
     5.34000   2205.00000   2122.91699      0.00045
     5.35000   2114.00000   2123.43575      0.00047
     5.36000   2141.00000   2123.95673      0.00047
     5.37000   2132.00000   2124.47931      0.00047
     5.38000   2170.00000   2125.00311      0.00046
     5.39000   2230.00000   2125.52785      0.00045
     5.40000   2087.00000   2126.05337      0.00048
     5.41000   2132.00000   2126.57953      0.00047
     5.42000   2194.00000   2127.10622      0.00046
     5.43000   2175.00000   2127.63335      0.00046
     5.44000   2102.00000   2128.16084      0.00048
     5.45000   2140.00000   2128.68863      0.00047
     5.46000   2151.00000   2129.21668      0.00046
     5.47000   2175.00000   2129.74494      0.00046
     5.48000   2089.00000   2130.27336      0.00048
     5.49000   2176.00000   2130.80191      0.00046
     5.50000   2124.00000   2131.33058      0.00047
     5.51000   2205.00000   2131.85932      0.00045
     5.52000   2149.00000   2132.38813      0.00047
     5.53000   2168.00000   2132.91698      0.00046
     5.54000   2043.00000   2133.44585      0.00049
     5.55000   2102.00000   2133.97474      0.00048
     5.56000   2092.00000   2134.50362      0.00048
     5.57000   2141.00000   2135.03249      0.00047
     5.58000   2225.00000   2135.56134      0.00045
     5.59000   2206.00000   2136.09015      0.00045
     5.60000   2196.00000   2136.61892      0.00046
     5.61000   2126.00000   2137.14763      0.00047
     5.62000   2198.00000   2137.67629      0.00045
     5.63000   2100.00000   2138.20488      0.00048
     5.64000   2101.00000   2138.73340      0.00048
     5.65000   2120.00000   2139.26183      0.00047
     5.66000   2144.00000   2139.79018      0.00047
     5.67000   2118.00000   2140.31844      0.00047
     5.68000   2061.00000   2140.84659      0.00049
     5.69000   2198.00000   2141.37464      0.00045
     5.70000   2211.00000   2141.90258      0.00045
     5.71000   2130.00000   2142.43039      0.00047
     5.72000   2159.00000   2142.95808      0.00046
     5.73000   2124.00000   2143.48562      0.00047
     5.74000   2145.00000   2144.01303      0.00047
     5.75000   2174.00000   2144.54028      0.00046
     5.76000   2162.00000   2145.06737      0.00046
     5.77000   2149.00000   2145.59429      0.00047
     5.78000   2180.00000   2146.12102      0.00046
     5.79000   2180.00000   2146.64756      0.00046
     5.80000   2107.00000   2147.17388      0.00047
     5.81000   2143.00000   2147.69997      0.00047
     5.82000   2122.00000   2148.22581      0.00047
     5.83000   2162.00000   2148.75135      0.00046
     5.84000   2208.00000   2149.27653      0.00045
     5.85000   2116.00000   2149.80125      0.00047
     5.86000   2157.00000   2150.32511      0.00046
     5.87000   2215.00000   2150.84803      0.00045
     5.88000   2178.00000   2151.37210      0.00046
     5.89000   2210.00000   2151.89759      0.00045
     5.90000   2285.00000   2152.42307      0.00044
     5.91000   2099.00000   2152.94830      0.00048
     5.92000   2189.00000   2153.47328      0.00046
     5.93000   2134.00000   2153.99799      0.00047
     5.94000   2215.00000   2154.52243      0.00045
     5.95000   2275.00000   2155.04659      0.00044
     5.96000   2109.00000   2155.57046      0.00047
     5.97000   2097.00000   2156.09404      0.00048
     5.98000   2145.00000   2156.61731      0.00047
     5.99000   2147.00000   2157.14026      0.00047
     6.00000   2228.00000   2157.66290      0.00045
     6.01000   2088.00000   2158.18520      0.00048
     6.02000   2208.00000   2158.70716      0.00045
     6.03000   2120.00000   2159.22877      0.00047
     6.04000   2109.00000   2159.75002      0.00047
     6.05000   2193.00000   2160.27090      0.00046
     6.06000   2208.00000   2160.79139      0.00045
     6.07000   2191.00000   2161.31150      0.00046
     6.08000   2139.00000   2161.83121      0.00047
     6.09000   2170.00000   2162.35051      0.00046
     6.10000   2164.00000   2162.86938      0.00046
     6.11000   2144.00000   2163.38782      0.00047
     6.12000   2194.00000   2163.90582      0.00046
     6.13000   2210.00000   2164.42337      0.00045
     6.14000   2157.00000   2164.94044      0.00046
     6.15000   2175.00000   2165.45705      0.00046
     6.16000   2066.00000   2165.97316      0.00048
     6.17000   2148.00000   2166.48877      0.00047
     6.18000   2139.00000   2167.00387      0.00047
     6.19000   2235.00000   2167.51845      0.00045
     6.20000   2116.00000   2168.03248      0.00047
     6.21000   2189.00000   2168.54598      0.00046
     6.22000   2133.00000   2169.05891      0.00047
     6.23000   2152.00000   2169.57127      0.00046
     6.24000   2098.00000   2170.08304      0.00048
     6.25000   2230.00000   2170.59422      0.00045
     6.26000   2203.00000   2171.10478      0.00045
     6.27000   2125.00000   2171.61473      0.00047
     6.28000   2132.00000   2172.12403      0.00047
     6.29000   2149.00000   2172.63269      0.00047
     6.30000   2185.00000   2173.14069      0.00046
     6.31000   2119.00000   2173.64801      0.00047
     6.32000   2160.00000   2174.15464      0.00046
     6.33000   2193.00000   2174.66058      0.00046
     6.34000   2284.00000   2175.16579      0.00044
     6.35000   2239.00000   2175.67028      0.00045
     6.36000   2144.00000   2176.17403      0.00047
     6.37000   2183.00000   2176.67703      0.00046
     6.38000   2197.00000   2177.17925      0.00046
     6.39000   2283.00000   2177.68069      0.00044
     6.40000   2153.00000   2178.18134      0.00046
     6.41000   2147.00000   2178.68118      0.00047
     6.42000   2234.00000   2179.18019      0.00045
     6.43000   2140.00000   2179.67836      0.00047
     6.44000   2193.00000   2180.17569      0.00046
     6.45000   2202.00000   2180.67214      0.00045
     6.46000   2239.00000   2181.16772      0.00045
     6.47000   2216.00000   2181.66240      0.00045
     6.48000   2199.00000   2182.15618      0.00045
     6.49000   2177.00000   2182.64903      0.00046
     6.50000   2196.00000   2183.14095      0.00046
     6.51000   2170.00000   2183.63192      0.00046
     6.52000   2170.00000   2184.12192      0.00046
     6.53000   2176.00000   2184.61095      0.00046
     6.54000   2148.00000   2185.09898      0.00047
     6.55000   2195.00000   2185.58600      0.00046
     6.56000   2162.00000   2186.07200      0.00046
     6.57000   2188.00000   2186.55696      0.00046
     6.58000   2241.00000   2187.04087      0.00045
     6.59000   2215.00000   2187.52372      0.00045
     6.60000   2191.00000   2188.00549      0.00046
     6.61000   2212.00000   2188.48616      0.00045
     6.62000   2092.00000   2188.96573      0.00048
     6.63000   2151.00000   2189.44417      0.00046
     6.64000   2146.00000   2189.92148      0.00047
     6.65000   2210.00000   2190.39763      0.00045
     6.66000   2160.00000   2190.87261      0.00046
     6.67000   2112.00000   2191.34642      0.00047
     6.68000   2166.00000   2191.81903      0.00046
     6.69000   2218.00000   2192.29043      0.00045
     6.70000   2198.00000   2192.76061      0.00045
     6.71000   2142.00000   2193.22954      0.00047
     6.72000   2248.00000   2193.69723      0.00044
     6.73000   2298.00000   2194.16365      0.00044
     6.74000   2166.00000   2194.62878      0.00046
     6.75000   2212.00000   2195.09262      0.00045
     6.76000   2135.00000   2195.55515      0.00047
     6.77000   2210.00000   2196.01636      0.00045
     6.78000   2205.00000   2196.47622      0.00045
     6.79000   2227.00000   2196.93473      0.00045
     6.80000   2190.00000   2197.39188      0.00046
     6.81000   2135.00000   2197.84764      0.00047
     6.82000   2223.00000   2198.30201      0.00045
     6.83000   2180.00000   2198.75496      0.00046
     6.84000   2187.00000   2199.20649      0.00046
     6.85000   2157.00000   2199.65659      0.00046
     6.86000   2230.00000   2200.10523      0.00045
     6.87000   2209.00000   2200.55240      0.00045
     6.88000   2245.00000   2200.99810      0.00045
     6.89000   2242.00000   2201.44230      0.00045
     6.90000   2212.00000   2201.88499      0.00045
     6.91000   2216.00000   2202.32616      0.00045
     6.92000   2243.00000   2202.76579      0.00045
     6.93000   2124.00000   2203.20387      0.00047
     6.94000   2143.00000   2203.64039      0.00047
     6.95000   2289.00000   2204.07533      0.00044
     6.96000   2108.00000   2204.50868      0.00047
     6.97000   2104.00000   2204.94043      0.00048
     6.98000   2177.00000   2205.37056      0.00046
     6.99000   2152.00000   2205.79906      0.00046
     7.00000   2183.00000   2206.22591      0.00046
     7.01000   2270.00000   2206.65111      0.00044
     7.02000   2195.00000   2207.07463      0.00046
     7.03000   2175.00000   2207.49647      0.00046
     7.04000   2212.00000   2207.91661      0.00045
     7.05000   2235.00000   2208.33504      0.00045
     7.06000   2202.00000   2208.75175      0.00045
     7.07000   2168.00000   2209.16672      0.00046
     7.08000   2167.00000   2209.57994      0.00046
     7.09000   2173.00000   2209.99139      0.00046
     7.10000   2206.00000   2210.40107      0.00045
     7.11000   2183.00000   2210.80897      0.00046
     7.12000   2268.00000   2211.21506      0.00044
     7.13000   2161.00000   2211.61934      0.00046
     7.14000   2234.00000   2212.02179      0.00045
     7.15000   2249.00000   2212.42241      0.00044
     7.16000   2167.00000   2212.82117      0.00046
     7.17000   2205.00000   2213.21807      0.00045
     7.18000   2197.00000   2213.61310      0.00046
     7.19000   2204.00000   2214.00623      0.00045
     7.20000   2162.00000   2214.39747      0.00046
     7.21000   2162.00000   2214.78680      0.00046
     7.22000   2259.00000   2215.17420      0.00044
     7.23000   2098.00000   2215.55967      0.00048
     7.24000   2176.00000   2215.94319      0.00046
     7.25000   2255.00000   2216.32476      0.00044
     7.26000   2208.00000   2216.70435      0.00045
     7.27000   2199.00000   2217.08196      0.00045
     7.28000   2157.00000   2217.45758      0.00046
     7.29000   2174.00000   2217.83120      0.00046
     7.30000   2201.00000   2218.20280      0.00045
     7.31000   2190.00000   2218.57237      0.00046
     7.32000   2201.00000   2218.93991      0.00045
     7.33000   2228.00000   2219.30539      0.00045
     7.34000   2228.00000   2219.66882      0.00045
     7.35000   2180.00000   2220.03018      0.00046
     7.36000   2146.00000   2220.38945      0.00047
     7.37000   2154.00000   2220.74664      0.00046
     7.38000   2170.00000   2221.10172      0.00046
     7.39000   2318.00000   2221.45469      0.00043
     7.40000   2201.00000   2221.80554      0.00045
     7.41000   2211.00000   2222.15425      0.00045
     7.42000   2219.00000   2222.50083      0.00045
     7.43000   2183.00000   2222.84524      0.00046
     7.44000   2270.00000   2223.18750      0.00044
     7.45000   2249.00000   2223.52758      0.00044
     7.46000   2234.00000   2223.86548      0.00045
     7.47000   2278.00000   2224.20119      0.00044
     7.48000   2185.00000   2224.53469      0.00046
     7.49000   2182.00000   2224.86599      0.00046
     7.50000   2266.00000   2225.19506      0.00044
     7.51000   2252.00000   2225.52190      0.00044
     7.52000   2272.00000   2225.84650      0.00044
     7.53000   2330.00000   2226.16886      0.00043
     7.54000   2275.00000   2226.48896      0.00044
     7.55000   2264.00000   2226.80679      0.00044
     7.56000   2161.00000   2227.12235      0.00046
     7.57000   2135.00000   2227.43562      0.00047
     7.58000   2278.00000   2227.74661      0.00044
     7.59000   2303.00000   2228.05529      0.00043
     7.60000   2178.00000   2228.36166      0.00046
     7.61000   2243.00000   2228.66572      0.00045
     7.62000   2261.00000   2228.96745      0.00044
     7.63000   2133.00000   2229.26685      0.00047
     7.64000   2158.00000   2229.56390      0.00046
     7.65000   2251.00000   2229.85861      0.00044
     7.66000   2253.00000   2230.15096      0.00044
     7.67000   2229.00000   2230.44095      0.00045
     7.68000   2220.00000   2230.72857      0.00045
     7.69000   2277.00000   2231.01380      0.00044
     7.70000   2220.00000   2231.29666      0.00045
     7.71000   2324.00000   2231.57711      0.00043
     7.72000   2291.00000   2231.85517      0.00044
     7.73000   2094.00000   2232.13082      0.00048
     7.74000   2145.00000   2232.40405      0.00047
     7.75000   2276.00000   2232.67487      0.00044
     7.76000   2181.00000   2232.94325      0.00046
     7.77000   2119.00000   2233.20921      0.00047
     7.78000   2184.00000   2233.47272      0.00046
     7.79000   2348.00000   2233.73378      0.00043
     7.80000   2197.00000   2233.99239      0.00046
     7.81000   2189.00000   2234.24854      0.00046
     7.82000   2240.00000   2234.50223      0.00045
     7.83000   2168.00000   2234.75345      0.00046
     7.84000   2305.00000   2235.00219      0.00043
     7.85000   2263.00000   2235.24844      0.00044
     7.86000   2280.00000   2235.49221      0.00044
     7.87000   2231.00000   2235.73349      0.00045
     7.88000   2231.00000   2235.97226      0.00045
     7.89000   2158.00000   2236.20853      0.00046
     7.90000   2219.00000   2236.44230      0.00045
     7.91000   2243.00000   2236.67355      0.00045
     7.92000   2247.00000   2236.90228      0.00045
     7.93000   2195.00000   2237.12848      0.00046
     7.94000   2157.00000   2237.35216      0.00046
     7.95000   2271.00000   2237.57331      0.00044
     7.96000   2223.00000   2237.79191      0.00045
     7.97000   2175.00000   2238.00798      0.00046
     7.98000   2170.00000   2238.22150      0.00046
     7.99000   2223.00000   2238.43247      0.00045
     8.00000   2220.00000   2238.64089      0.00045
     8.01000   2190.00000   2238.84675      0.00046
     8.02000   2221.00000   2239.05004      0.00045
     8.03000   2160.00000   2239.25077      0.00046
     8.04000   2234.00000   2239.44894      0.00045
     8.05000   2285.00000   2239.64453      0.00044
     8.06000   2226.00000   2239.83754      0.00045
     8.07000   2210.00000   2240.02798      0.00045
     8.08000   2217.00000   2240.21584      0.00045
     8.09000   2197.00000   2240.40111      0.00046
     8.10000   2233.00000   2240.58379      0.00045
     8.11000   2239.00000   2240.76388      0.00045
     8.12000   2211.00000   2240.94138      0.00045
     8.13000   2186.00000   2241.11628      0.00046
     8.14000   2247.00000   2241.28859      0.00045
     8.15000   2238.00000   2241.45829      0.00045
     8.16000   2226.00000   2241.62540      0.00045
     8.17000   2239.00000   2241.78989      0.00045
     8.18000   2209.00000   2241.95178      0.00045
     8.19000   2255.00000   2242.11107      0.00044
     8.20000   2159.00000   2242.26774      0.00046
     8.21000   2276.00000   2242.42180      0.00044
     8.22000   2164.00000   2242.57324      0.00046
     8.23000   2152.00000   2242.72208      0.00046
     8.24000   2275.00000   2242.86829      0.00044
     8.25000   2229.00000   2243.01189      0.00045
     8.26000   2238.00000   2243.15287      0.00045
     8.27000   2237.00000   2243.29123      0.00045
     8.28000   2236.00000   2243.42696      0.00045
     8.29000   2212.00000   2243.56008      0.00045
     8.30000   2230.00000   2243.69058      0.00045
     8.31000   2248.00000   2243.81845      0.00044
     8.32000   2221.00000   2243.94370      0.00045
     8.33000   2252.00000   2244.06632      0.00044
     8.34000   2239.00000   2244.18632      0.00045
     8.35000   2267.00000   2244.30370      0.00044
     8.36000   2172.00000   2244.41845      0.00046
     8.37000   2214.00000   2244.53058      0.00045
     8.38000   2258.00000   2244.64009      0.00044
     8.39000   2223.00000   2244.74697      0.00045
     8.40000   2234.00000   2244.85123      0.00045
     8.41000   2228.00000   2244.95287      0.00045
     8.42000   2264.00000   2245.05188      0.00044
     8.43000   2168.00000   2245.14828      0.00046
     8.44000   2263.00000   2245.24205      0.00044
     8.45000   2237.00000   2245.33320      0.00045
     8.46000   2171.00000   2245.42174      0.00046
     8.47000   2245.00000   2245.50765      0.00045
     8.48000   2267.00000   2245.59095      0.00044
     8.49000   2290.00000   2245.67164      0.00044
     8.50000   2248.00000   2245.74971      0.00044
     8.51000   2273.00000   2245.82517      0.00044
     8.52000   2209.00000   2245.89802      0.00045
     8.53000   2207.00000   2245.96826      0.00045
     8.54000   2272.00000   2246.03589      0.00044
     8.55000   2200.00000   2246.10092      0.00045
     8.56000   2215.00000   2246.16335      0.00045
     8.57000   2229.00000   2246.22318      0.00045
     8.58000   2157.00000   2246.28040      0.00046
     8.59000   2227.00000   2246.33503      0.00045
     8.60000   2190.00000   2246.38707      0.00046
     8.61000   2232.00000   2246.43651      0.00045
     8.62000   2273.00000   2246.48337      0.00044
     8.63000   2182.00000   2246.52764      0.00046
     8.64000   2269.00000   2246.56933      0.00044
     8.65000   2275.00000   2246.60844      0.00044
     8.66000   2250.00000   2246.64497      0.00044
     8.67000   2185.00000   2246.67893      0.00046
     8.68000   2171.00000   2246.71032      0.00046
     8.69000   2252.00000   2246.73915      0.00044
     8.70000   2249.00000   2246.76541      0.00044
     8.71000   2226.00000   2246.78912      0.00045
     8.72000   2262.00000   2246.81027      0.00044
     8.73000   2201.00000   2246.82887      0.00045
     8.74000   2232.00000   2246.84493      0.00045
     8.75000   2243.00000   2246.85845      0.00045
     8.76000   2183.00000   2246.86943      0.00046
     8.77000   2219.00000   2246.87788      0.00045
     8.78000   2272.00000   2246.88380      0.00044
     8.79000   2351.00000   2246.88719      0.00043
     8.80000   2310.00000   2246.88808      0.00043
     8.81000   2309.00000   2246.88645      0.00043
     8.82000   2298.00000   2246.88231      0.00044
     8.83000   2165.00000   2246.87567      0.00046
     8.84000   2174.00000   2246.86653      0.00046
     8.85000   2266.00000   2246.85491      0.00044
     8.86000   2270.00000   2246.84081      0.00044
     8.87000   2225.00000   2246.82438      0.00045
     8.88000   2227.00000   2246.80609      0.00045
     8.89000   2303.00000   2246.78617      0.00043
     8.90000   2263.00000   2246.76468      0.00044
     8.91000   2233.00000   2246.74166      0.00045
     8.92000   2190.00000   2246.71718      0.00046
     8.93000   2284.00000   2246.69130      0.00044
     8.94000   2281.00000   2246.66433      0.00044
     8.95000   2302.00000   2246.63694      0.00043
     8.96000   2262.00000   2246.60939      0.00044
     8.97000   2257.00000   2246.58181      0.00044
     8.98000   2239.00000   2246.55432      0.00045
     8.99000   2253.00000   2246.52708      0.00044
     9.00000   2213.00000   2246.50036      0.00045
     9.01000   2300.00000   2246.47491      0.00043
     9.02000   2279.00000   2246.45134      0.00044
     9.03000   2284.00000   2246.42990      0.00044
     9.04000   2273.00000   2246.41086      0.00044
     9.05000   2243.00000   2246.39450      0.00045
     9.06000   2255.00000   2246.38126      0.00044
     9.07000   2336.00000   2246.37212      0.00043
     9.08000   2249.00000   2246.36792      0.00044
     9.09000   2274.00000   2246.36910      0.00044
     9.10000   2258.00000   2246.37614      0.00044
     9.11000   2194.00000   2246.38958      0.00046
     9.12000   2235.00000   2246.41033      0.00045
     9.13000   2248.00000   2246.43982      0.00044
     9.14000   2290.00000   2246.47899      0.00044
     9.15000   2265.00000   2246.52861      0.00044
     9.16000   2297.00000   2246.58956      0.00044
     9.17000   2215.00000   2246.66304      0.00045
     9.18000   2267.00000   2246.75094      0.00044
     9.19000   2277.00000   2246.85491      0.00044
     9.20000   2268.00000   2246.97622      0.00044
     9.21000   2336.00000   2247.11646      0.00043
     9.22000   2300.00000   2247.27765      0.00043
     9.23000   2202.00000   2247.46279      0.00045
     9.24000   2224.00000   2247.67475      0.00045
     9.25000   2154.00000   2247.91794      0.00046
     9.26000   2232.00000   2248.19375      0.00045
     9.27000   2263.00000   2248.49217      0.00044
     9.28000   2279.00000   2248.82641      0.00044
     9.29000   2373.00000   2249.20133      0.00042
     9.30000   2387.00000   2249.62105      0.00042
     9.31000   2298.00000   2250.09094      0.00044
     9.32000   2349.00000   2250.61715      0.00043
     9.33000   2260.00000   2251.20557      0.00044
     9.34000   2202.00000   2251.86392      0.00045
     9.35000   2274.00000   2252.60361      0.00044
     9.36000   2266.00000   2253.43638      0.00044
     9.37000   2198.00000   2254.37477      0.00045
     9.38000   2285.00000   2255.43492      0.00044
     9.39000   2348.00000   2256.63597      0.00043
     9.40000   2325.00000   2257.99923      0.00043
     9.41000   2276.00000   2259.55257      0.00044
     9.42000   2354.00000   2261.33326      0.00042
     9.43000   2229.00000   2263.39054      0.00045
     9.44000   2182.00000   2265.79607      0.00046
     9.45000   2204.00000   2268.65220      0.00045
     9.46000   2250.00000   2272.14683      0.00044
     9.47000   2333.00000   2276.74224      0.00043
     9.48000   2201.00000   2283.56489      0.00045
     9.49000   2270.00000   2291.11926      0.00044
     9.50000   2289.00000   2292.90535      0.00044
     9.51000   2281.00000   2294.32677      0.00044
     9.52000   2324.00000   2295.82705      0.00043
     9.53000   2287.00000   2297.41340      0.00044
     9.54000   2262.00000   2299.09450      0.00044
     9.55000   2383.00000   2300.88128      0.00042
     9.56000   2412.00000   2302.78789      0.00041
     9.57000   2294.00000   2304.83316      0.00044
     9.58000   2296.00000   2307.04249      0.00044
     9.59000   2405.00000   2309.45029      0.00042
     9.60000   2332.00000   2312.10271      0.00043
     9.61000   2357.00000   2315.06063      0.00042
     9.62000   2381.00000   2318.40233      0.00042
     9.63000   2368.00000   2322.22558      0.00042
     9.64000   2364.00000   2326.64864      0.00042
     9.65000   2327.00000   2331.80971      0.00043
     9.66000   2335.00000   2337.86471      0.00043
     9.67000   2374.00000   2344.98326      0.00042
     9.68000   2375.00000   2353.34299      0.00042
     9.69000   2460.00000   2363.12315      0.00041
     9.70000   2428.00000   2374.49896      0.00041
     9.71000   2420.00000   2387.63882      0.00041
     9.72000   2395.00000   2402.70515      0.00042
     9.73000   2453.00000   2419.85782      0.00041
     9.74000   2399.00000   2439.25762      0.00042
     9.75000   2527.00000   2461.06800      0.00040
     9.76000   2479.00000   2485.45466      0.00040
     9.77000   2514.00000   2512.58472      0.00040
     9.78000   2532.00000   2542.62767      0.00039
     9.79000   2630.00000   2575.75896      0.00038
     9.80000   2655.00000   2612.16482      0.00038
     9.81000   2653.00000   2652.04564      0.00038
     9.82000   2723.00000   2695.61685      0.00037
     9.83000   2699.00000   2743.10805      0.00037
     9.84000   2831.00000   2794.76313      0.00035
     9.85000   2860.00000   2850.84308      0.00035
     9.86000   2914.00000   2911.63094      0.00034
     9.87000   2986.00000   2977.43626      0.00033
     9.88000   3038.00000   3048.59731      0.00033
     9.89000   3104.00000   3125.48174      0.00032
     9.90000   3223.00000   3208.48824      0.00031
     9.91000   3295.00000   3298.05134      0.00030
     9.92000   3405.00000   3394.64853      0.00029
     9.93000   3402.00000   3498.80730      0.00029
     9.94000   3656.00000   3611.11035      0.00027
     9.95000   3853.00000   3732.20071      0.00026
     9.96000   3729.00000   3862.78977      0.00027
     9.97000   3900.00000   4003.66964      0.00026
     9.98000   4105.00000   4155.72749      0.00024
     9.99000   4279.00000   4319.96044      0.00023
    10.00000   4485.00000   4497.49292      0.00022
    10.01000   4748.00000   4689.59904      0.00021
    10.02000   4854.00000   4897.73304      0.00021
    10.03000   5042.00000   5123.56868      0.00020
    10.04000   5249.00000   5369.04667      0.00019
    10.05000   5500.00000   5636.43295      0.00018
    10.06000   5917.00000   5928.39583      0.00017
    10.07000   6313.00000   6248.10635      0.00016
    10.08000   6502.00000   6599.36721      0.00015
    10.09000   6886.00000   6986.77668      0.00015
    10.10000   7676.00000   7415.93761      0.00013
    10.11000   8040.00000   7893.72424      0.00012
    10.12000   8427.00000   8428.61093      0.00012
    10.13000   8972.00000   9031.04459      0.00011
    10.14000   9744.00000   9713.80798      0.00010
    10.15000  10646.00000  10492.25597      0.00009
    10.16000  11376.00000  11384.21730      0.00008
    10.17000  12364.00000  12409.25760      0.00007
    10.18000  13588.00000  13586.92443      0.00005
    10.19000  14787.00000  14933.60274      0.00005
    10.20000  16296.00000  16457.75145      0.00004
    10.21000  17881.00000  18153.63435      0.00003
    10.22000  19837.00000  19994.21380      0.00003
    10.23000  21331.00000  21924.53453      0.00002
    10.24000  23236.00000  23857.44923      0.00002
    10.25000  25445.00000  25673.62832      0.00002
    10.26000  26858.00000  27227.34010      0.00001
    10.27000  28253.00000  28358.70306      0.00001
    10.28000  28857.00000  28912.53310      0.00001
    10.29000  29166.00000  28763.75421      0.00001
    10.30000  28145.00000  27847.95781      0.00001
    10.31000  26011.00000  26189.73057      0.00001
    10.32000  23850.00000  23912.70426      0.00002
    10.33000  20753.00000  21217.60315      0.00002
    10.34000  17938.00000  18335.52245      0.00003
    10.35000  15111.00000  15481.37196      0.00004
    10.36000  12329.00000  12825.15440      0.00007
    10.37000  10051.00000  10481.33894      0.00010
    10.38000   8252.00000   8509.65673      0.00012
    10.39000   6819.00000   6922.45467      0.00015
    10.40000   5611.00000   5695.92874      0.00018
    10.41000   4923.00000   4783.03395      0.00020
    10.42000   4310.00000   4125.86801      0.00023
    10.43000   3688.00000   3665.72565      0.00027
    10.44000   3443.00000   3349.89432      0.00029
    10.45000   3170.00000   3135.16764      0.00032
    10.46000   2940.00000   2988.68963      0.00034
    10.47000   3000.00000   2887.05110      0.00033
    10.48000   2728.00000   2814.53819      0.00037
    10.49000   2744.00000   2761.26274      0.00036
    10.50000   2656.00000   2721.96948      0.00038
    10.51000   2631.00000   2693.70133      0.00038
    10.52000   2564.00000   2668.93132      0.00039
    10.53000   2532.00000   2641.91457      0.00039
    10.54000   2550.00000   2617.83277      0.00039
    10.55000   2540.00000   2596.57252      0.00039
    10.56000   2446.00000   2577.71237      0.00041
    10.57000   2451.00000   2560.93144      0.00041
    10.58000   2482.00000   2545.97389      0.00040
    10.59000   2465.00000   2532.62923      0.00041
    10.60000   2473.00000   2520.72093      0.00040
    10.61000   2481.00000   2510.10006      0.00040
    10.62000   2389.00000   2500.64008      0.00042
    10.63000   2406.00000   2492.23305      0.00042
    10.64000   2471.00000   2484.78672      0.00040
    10.65000   2482.00000   2478.22220      0.00040
    10.66000   2482.00000   2472.47178      0.00040
    10.67000   2585.00000   2467.47806      0.00039
    10.68000   2538.00000   2463.19303      0.00039
    10.69000   2447.00000   2459.57675      0.00041
    10.70000   2400.00000   2456.59680      0.00042
    10.71000   2389.00000   2454.22785      0.00042
    10.72000   2455.00000   2452.45141      0.00041
    10.73000   2434.00000   2451.25713      0.00041
    10.74000   2427.00000   2450.64423      0.00041
    10.75000   2473.00000   2450.62313      0.00040
    10.76000   2485.00000   2451.21823      0.00040
    10.77000   2483.00000   2452.47148      0.00040
    10.78000   2524.00000   2454.44691      0.00040
    10.79000   2490.00000   2457.23694      0.00040
    10.80000   2472.00000   2460.96753      0.00040
    10.81000   2526.00000   2465.80292      0.00040
    10.82000   2510.00000   2471.94924      0.00040
    10.83000   2566.00000   2479.65607      0.00039
    10.84000   2468.00000   2489.21653      0.00041
    10.85000   2557.00000   2500.96335      0.00039
    10.86000   2611.00000   2515.26066      0.00038
    10.87000   2638.00000   2532.49340      0.00038
    10.88000   2619.00000   2553.05515      0.00038
    10.89000   2675.00000   2577.33925      0.00037
    10.90000   2695.00000   2605.73276      0.00037
    10.91000   2760.00000   2638.61555      0.00036
    10.92000   2741.00000   2676.36373      0.00036
    10.93000   2717.00000   2719.35501      0.00037
    10.94000   2826.00000   2767.97339      0.00035
    10.95000   2901.00000   2822.61099      0.00034
    10.96000   2823.00000   2883.67208      0.00035
    10.97000   2926.00000   2951.58065      0.00034
    10.98000   3037.00000   3026.78973      0.00033
    10.99000   3079.00000   3109.78649      0.00032
    11.00000   3210.00000   3201.09520      0.00031
    11.01000   3233.00000   3301.28445      0.00031
    11.02000   3374.00000   3410.97218      0.00030
    11.03000   3455.00000   3530.83100      0.00029
    11.04000   3575.00000   3661.59828      0.00028
    11.05000   3677.00000   3804.08579      0.00027
    11.06000   3892.00000   3959.18370      0.00026
    11.07000   4059.00000   4127.86833      0.00025
    11.08000   4169.00000   4311.21403      0.00024
    11.09000   4454.00000   4510.40120      0.00022
    11.10000   4706.00000   4726.72898      0.00021
    11.11000   4892.00000   4961.58518      0.00020
    11.12000   5276.00000   5216.29303      0.00019
    11.13000   5402.00000   5491.77864      0.00019
    11.14000   5685.00000   5791.90469      0.00018
    11.15000   6157.00000   6125.47822      0.00016
    11.16000   6318.00000   6490.10242      0.00016
    11.17000   6783.00000   6888.75081      0.00015
    11.18000   7295.00000   7325.53011      0.00014
    11.19000   7623.00000   7805.32914      0.00013
    11.20000   8193.00000   8334.03476      0.00012
    11.21000   8982.00000   8918.80812      0.00011
    11.22000   9537.00000   9568.43865      0.00010
    11.23000  10333.00000  10293.78007      0.00009
    11.24000  11199.00000  11108.25459      0.00008
    11.25000  12275.00000  12028.37619      0.00007
    11.26000  13255.00000  13074.18331      0.00006
    11.27000  14301.00000  14269.38104      0.00005
    11.28000  15659.00000  15640.88460      0.00004
    11.29000  17373.00000  17217.35562      0.00003
    11.30000  19234.00000  19026.28057      0.00003
    11.31000  20783.00000  21089.21854      0.00002
    11.32000  23334.00000  23415.10347      0.00002
    11.33000  25529.00000  25991.94871      0.00002
    11.34000  28427.00000  28777.92145      0.00001
    11.35000  31313.00000  31693.39403      0.00001
    11.36000  33858.00000  34616.02121      0.00001
    11.37000  36535.00000  37380.93340      0.00001
    11.38000  39601.00000  39787.74383      0.00001
    11.39000  42333.00000  41615.52660      0.00001
    11.40000  42772.00000  42646.63287      0.00001
    11.41000  43437.00000  42699.73538      0.00001
    11.42000  42254.00000  41669.54971      0.00001
    11.43000  39245.00000  39563.33202      0.00001
    11.44000  36504.00000  36516.96030      0.00001
    11.45000  33117.00000  32776.60818      0.00001
    11.46000  28400.00000  28648.88772      0.00001
    11.47000  24521.00000  24440.55477      0.00002
    11.48000  20148.00000  20411.66354      0.00002
    11.49000  16522.00000  16752.12568      0.00004
    11.50000  13408.00000  13577.39695      0.00006
    11.51000  10769.00000  10935.37885      0.00009
    11.52000   8937.00000   8819.19674      0.00011
    11.53000   7258.00000   7182.77210      0.00014
    11.54000   6267.00000   5956.78640      0.00016
    11.55000   5380.00000   5062.90935      0.00019
    11.56000   4649.00000   4424.76732      0.00022
    11.57000   4126.00000   3975.01770      0.00024
    11.58000   3878.00000   3658.75298      0.00026
    11.59000   3599.00000   3434.03665      0.00028
    11.60000   3231.00000   3270.59501      0.00031
    11.61000   3109.00000   3147.61763      0.00032
    11.62000   3011.00000   3051.38080      0.00033
    11.63000   2791.00000   2973.12548      0.00036
    11.64000   2862.00000   2907.37878      0.00035
    11.65000   2747.00000   2850.74109      0.00036
    11.66000   2749.00000   2801.07181      0.00036
    11.67000   2692.00000   2756.97551      0.00037
    11.68000   2689.00000   2717.49385      0.00037
    11.69000   2563.00000   2681.92844      0.00039
    11.70000   2591.00000   2649.74157      0.00039
    11.71000   2553.00000   2620.50112      0.00039
    11.72000   2533.00000   2593.84931      0.00039
    11.73000   2462.00000   2569.48422      0.00041
    11.74000   2508.00000   2547.14791      0.00040
    11.75000   2507.00000   2526.61825      0.00040
    11.76000   2469.00000   2507.70282      0.00041
    11.77000   2382.00000   2490.23418      0.00042
    11.78000   2442.00000   2474.06605      0.00041
    11.79000   2409.00000   2459.07004      0.00042
    11.80000   2418.00000   2445.13293      0.00041
    11.81000   2432.00000   2432.15488      0.00041
    11.82000   2415.00000   2420.04751      0.00041
    11.83000   2351.00000   2408.73209      0.00043
    11.84000   2338.00000   2398.13887      0.00043
    11.85000   2305.00000   2388.20555      0.00043
    11.86000   2308.00000   2378.87606      0.00043
    11.87000   2324.00000   2370.10019      0.00043
    11.88000   2365.00000   2361.83281      0.00042
    11.89000   2420.00000   2354.03294      0.00041
    11.90000   2403.00000   2346.66391      0.00042
    11.91000   2305.00000   2339.69242      0.00043
    11.92000   2305.00000   2333.08799      0.00043
    11.93000   2325.00000   2326.82308      0.00043
    11.94000   2414.00000   2320.87247      0.00041
    11.95000   2353.00000   2315.21300      0.00042
    11.96000   2245.00000   2309.82377      0.00045
    11.97000   2213.00000   2304.68528      0.00045
    11.98000   2273.00000   2299.77968      0.00044
    11.99000   2373.00000   2295.09065      0.00042
    12.00000   2302.00000   2290.60274      0.00043
    12.01000   2366.00000   2286.30197      0.00042
    12.02000   2306.00000   2282.17510      0.00043
    12.03000   2271.00000   2278.20990      0.00044
    12.04000   2287.00000   2274.39512      0.00044
    12.05000   2392.00000   2270.71978      0.00042
    12.06000   2183.00000   2267.17375      0.00046
    12.07000   2247.00000   2263.74734      0.00045
    12.08000   2278.00000   2260.43161      0.00044
    12.09000   2338.00000   2257.21798      0.00043
    12.10000   2320.00000   2254.09779      0.00043
    12.11000   2266.00000   2251.06277      0.00044
    12.12000   2234.00000   2248.10513      0.00045
    12.13000   2238.00000   2245.21750      0.00045
    12.14000   2191.00000   2242.39176      0.00046
    12.15000   2293.00000   2239.61978      0.00044
    12.16000   2219.00000   2236.89402      0.00045
    12.17000   2227.00000   2234.20683      0.00045
    12.18000   2210.00000   2231.54896      0.00045
    12.19000   2327.00000   2228.91122      0.00043
    12.20000   2275.00000   2226.28459      0.00044
    12.21000   2204.00000   2223.65781      0.00045
    12.22000   2253.00000   2221.01609      0.00044
    12.23000   2189.00000   2218.34499      0.00046
    12.24000   2308.00000   2215.62687      0.00043
    12.25000   2251.00000   2212.83803      0.00044
    12.26000   2160.00000   2209.95455      0.00046
    12.27000   2328.00000   2206.94593      0.00043
    12.28000   2225.00000   2203.77069      0.00045
    12.29000   2199.00000   2200.37473      0.00045
    12.30000   2104.00000   2196.67891      0.00048
    12.31000   2163.00000   2192.55788      0.00046
    12.32000   2302.00000   2187.76691      0.00043
    12.33000   2273.00000   2181.53253      0.00044
    12.34000   2186.00000   2173.74569      0.00046
    12.35000   2218.00000   2168.31973      0.00045
    12.36000   2163.00000   2163.03504      0.00046
    12.37000   2174.00000   2157.90079      0.00046
    12.38000   2233.00000   2157.25368      0.00045
    12.39000   2252.00000   2156.99444      0.00044
    12.40000   2267.00000   2156.73639      0.00044
    12.41000   2228.00000   2156.47955      0.00045
    12.42000   2166.00000   2156.22390      0.00046
    12.43000   2228.00000   2155.96948      0.00045
    12.44000   2184.00000   2155.71627      0.00046
    12.45000   2271.00000   2155.46429      0.00044
    12.46000   2265.00000   2155.21355      0.00044
    12.47000   2185.00000   2154.96405      0.00046
    12.48000   2210.00000   2154.71580      0.00045
    12.49000   2236.00000   2154.46880      0.00045
    12.50000   2264.00000   2154.22307      0.00044
    12.51000   2168.00000   2153.97861      0.00046
    12.52000   2242.00000   2153.73542      0.00045
    12.53000   2238.00000   2153.49351      0.00045
    12.54000   2137.00000   2153.25290      0.00047
    12.55000   2193.00000   2153.01358      0.00046
    12.56000   2221.00000   2152.77556      0.00045
    12.57000   2149.00000   2152.53886      0.00047
    12.58000   2282.00000   2152.30347      0.00044
    12.59000   2232.00000   2152.06940      0.00045
    12.60000   2210.00000   2151.83665      0.00045
    12.61000   2180.00000   2151.60525      0.00046
    12.62000   2190.00000   2151.37518      0.00046
    12.63000   2151.00000   2151.14646      0.00046
    12.64000   2219.00000   2150.91909      0.00045
    12.65000   2208.00000   2150.69308      0.00045
    12.66000   2214.00000   2150.46844      0.00045
    12.67000   2202.00000   2150.24517      0.00045
    12.68000   2245.00000   2150.02327      0.00045
    12.69000   2157.00000   2149.80276      0.00046
    12.70000   2209.00000   2149.58363      0.00045
    12.71000   2169.00000   2149.36590      0.00046
    12.72000   2223.00000   2149.14957      0.00045
    12.73000   2257.00000   2148.93465      0.00044
    12.74000   2152.00000   2148.72113      0.00046
    12.75000   2213.00000   2148.50904      0.00045
    12.76000   2220.00000   2148.29836      0.00045
    12.77000   2274.00000   2148.08911      0.00044
    12.78000   2262.00000   2147.88130      0.00044
    12.79000   2165.00000   2147.67492      0.00046
    12.80000   2175.00000   2147.46999      0.00046
    12.81000   2218.00000   2147.26650      0.00045
    12.82000   2175.00000   2147.06447      0.00046
    12.83000   2141.00000   2146.86390      0.00047
    12.84000   2198.00000   2146.66479      0.00045
    12.85000   2177.00000   2146.46715      0.00046
    12.86000   2152.00000   2146.27098      0.00046
    12.87000   2230.00000   2146.07630      0.00045
    12.88000   2166.00000   2145.88309      0.00046
    12.89000   2201.00000   2145.69138      0.00045
    12.90000   2208.00000   2145.50116      0.00045
    12.91000   2172.00000   2145.31243      0.00046
    12.92000   2194.00000   2145.12521      0.00046
    12.93000   2181.00000   2144.93950      0.00046
    12.94000   2209.00000   2144.75529      0.00045
    12.95000   2185.00000   2144.57261      0.00046
    12.96000   2081.00000   2144.39144      0.00048
    12.97000   2118.00000   2144.21180      0.00047
    12.98000   2228.00000   2144.03368      0.00045
    12.99000   2190.00000   2143.85710      0.00046
    13.00000   2122.00000   2143.68206      0.00047
    13.01000   2132.00000   2143.50856      0.00047
    13.02000   2280.00000   2143.33661      0.00044
    13.03000   2165.00000   2143.16620      0.00046
    13.04000   2198.00000   2142.99735      0.00045
    13.05000   2265.00000   2142.83006      0.00044
    13.06000   2153.00000   2142.66432      0.00046
    13.07000   2244.00000   2142.50017      0.00045
    13.08000   2166.00000   2142.33768      0.00046
    13.09000   2194.00000   2142.17696      0.00046
    13.10000   2213.00000   2142.01804      0.00045
    13.11000   2157.00000   2141.86095      0.00046
    13.12000   2204.00000   2141.70570      0.00045
    13.13000   2130.00000   2141.55246      0.00047
    13.14000   2151.00000   2141.40132      0.00046
    13.15000   2143.00000   2141.25233      0.00047
    13.16000   2107.00000   2141.10553      0.00047
    13.17000   2104.00000   2140.96103      0.00048
    13.18000   2147.00000   2140.81904      0.00047
    13.19000   2214.00000   2140.67964      0.00045
    13.20000   2170.00000   2140.54291      0.00046
    13.21000   2152.00000   2140.40901      0.00046
    13.22000   2187.00000   2140.27828      0.00046
    13.23000   2106.00000   2140.15097      0.00047
    13.24000   2142.00000   2140.02721      0.00047
    13.25000   2127.00000   2139.90721      0.00047
    13.26000   2177.00000   2139.79138      0.00046
    13.27000   2196.00000   2139.68009      0.00046
    13.28000   2173.00000   2139.57363      0.00046
    13.29000   2243.00000   2139.47239      0.00045
    13.30000   2151.00000   2139.37690      0.00046
    13.31000   2153.00000   2139.28763      0.00046
    13.32000   2149.00000   2139.20516      0.00047
    13.33000   2170.00000   2139.13023      0.00046
    13.34000   2162.00000   2139.06351      0.00046
    13.35000   2157.00000   2139.00582      0.00046
    13.36000   2104.00000   2138.95833      0.00048
    13.37000   2106.00000   2138.92215      0.00047
    13.38000   2171.00000   2138.89852      0.00046
    13.39000   2242.00000   2138.88925      0.00045
    13.40000   2182.00000   2138.89633      0.00046
    13.41000   2198.00000   2138.92248      0.00045
    13.42000   2191.00000   2138.97134      0.00046
    13.43000   2180.00000   2139.04711      0.00046
    13.44000   2148.00000   2139.15536      0.00047
    13.45000   2196.00000   2139.30291      0.00046
    13.46000   2116.00000   2139.49987      0.00047
    13.47000   2140.00000   2139.76199      0.00047
    13.48000   2136.00000   2140.11620      0.00047
    13.49000   2259.00000   2140.62564      0.00044
    13.50000   2224.00000   2141.44713      0.00045
    13.51000   2209.00000   2142.39655      0.00045
    13.52000   2216.00000   2142.55291      0.00045
    13.53000   2171.00000   2142.66292      0.00046
    13.54000   2199.00000   2142.79096      0.00045
    13.55000   2216.00000   2142.93987      0.00045
    13.56000   2140.00000   2143.11311      0.00047
    13.57000   2127.00000   2143.31493      0.00047
    13.58000   2157.00000   2143.55074      0.00046
    13.59000   2171.00000   2143.82785      0.00046
    13.60000   2156.00000   2144.15720      0.00046
    13.61000   2140.00000   2144.55650      0.00047
    13.62000   2201.00000   2145.05925      0.00045
    13.63000   2139.00000   2145.77089      0.00047
    13.64000   2186.00000   2146.74031      0.00046
    13.65000   2202.00000   2147.42758      0.00045
    13.66000   2230.00000   2147.68950      0.00045
    13.67000   2246.00000   2147.93304      0.00045
    13.68000   2261.00000   2148.19051      0.00044
    13.69000   2141.00000   2148.46258      0.00047
    13.70000   2154.00000   2148.74997      0.00046
    13.71000   2256.00000   2149.05343      0.00044
    13.72000   2162.00000   2149.37379      0.00046
    13.73000   2174.00000   2149.71193      0.00046
    13.74000   2224.00000   2150.06879      0.00045
    13.75000   2228.00000   2150.44540      0.00045
    13.76000   2202.00000   2150.84285      0.00045
    13.77000   2205.00000   2151.26233      0.00045
    13.78000   2124.00000   2151.70513      0.00047
    13.79000   2150.00000   2152.17262      0.00047
    13.80000   2064.00000   2152.66633      0.00048
    13.81000   2111.00000   2153.18789      0.00047
    13.82000   2219.00000   2153.73908      0.00045
    13.83000   2124.00000   2154.32184      0.00047
    13.84000   2062.00000   2154.93831      0.00048
    13.85000   2089.00000   2155.59080      0.00048
    13.86000   2134.00000   2156.28188      0.00047
    13.87000   2215.00000   2157.01438      0.00045
    13.88000   2182.00000   2157.79145      0.00046
    13.89000   2179.00000   2158.61662      0.00046
    13.90000   2162.00000   2159.49390      0.00046
    13.91000   2156.00000   2160.42792      0.00046
    13.92000   2169.00000   2161.42414      0.00046
    13.93000   2116.00000   2162.48921      0.00047
    13.94000   2086.00000   2163.63133      0.00048
    13.95000   2255.00000   2164.86099      0.00044
    13.96000   2187.00000   2166.19175      0.00046
    13.97000   2192.00000   2167.64137      0.00046
    13.98000   2153.00000   2169.23313      0.00046
    13.99000   2150.00000   2170.99740      0.00047
    14.00000   2114.00000   2172.97327      0.00047
    14.01000   2180.00000   2175.21021      0.00046
    14.02000   2266.00000   2177.76963      0.00044
    14.03000   2142.00000   2180.72597      0.00047
    14.04000   2295.00000   2184.16739      0.00044
    14.05000   2160.00000   2188.19577      0.00046
    14.06000   2233.00000   2192.92581      0.00045
    14.07000   2292.00000   2198.48360      0.00044
    14.08000   2181.00000   2205.00454      0.00046
    14.09000   2137.00000   2212.63134      0.00047
    14.10000   2246.00000   2221.51239      0.00045
    14.11000   2289.00000   2231.80101      0.00044
    14.12000   2299.00000   2243.65546      0.00043
    14.13000   2232.00000   2257.23992      0.00045
    14.14000   2273.00000   2272.72615      0.00044
    14.15000   2333.00000   2290.29575      0.00043
    14.16000   2287.00000   2310.14294      0.00044
    14.17000   2306.00000   2332.47790      0.00043
    14.18000   2322.00000   2357.53060      0.00043
    14.19000   2433.00000   2385.55522      0.00041
    14.20000   2396.00000   2416.83508      0.00042
    14.21000   2488.00000   2451.68850      0.00040
    14.22000   2515.00000   2490.47589      0.00040
    14.23000   2545.00000   2533.60848      0.00039
    14.24000   2628.00000   2581.55935      0.00038
    14.25000   2557.00000   2634.87756      0.00039
    14.26000   2680.00000   2694.20692      0.00037
    14.27000   2707.00000   2760.31099      0.00037
    14.28000   2800.00000   2834.10657      0.00036
    14.29000   2920.00000   2916.70821      0.00034
    14.30000   3031.00000   3009.48642      0.00033
    14.31000   3095.00000   3114.14101      0.00032
    14.32000   3175.00000   3232.78823      0.00031
    14.33000   3319.00000   3368.05442      0.00030
    14.34000   3436.00000   3523.15985      0.00029
    14.35000   3770.00000   3701.96235      0.00027
    14.36000   3819.00000   3908.91455      0.00026
    14.37000   4019.00000   4148.87331      0.00025
    14.38000   4371.00000   4426.69307      0.00023
    14.39000   4697.00000   4746.54472      0.00021
    14.40000   5157.00000   5110.93731      0.00019
    14.41000   5301.00000   5519.48522      0.00019
    14.42000   5930.00000   5967.55107      0.00017
    14.43000   6307.00000   6444.98615      0.00016
    14.44000   6795.00000   6935.25436      0.00015
    14.45000   7329.00000   7415.23627      0.00014
    14.46000   7885.00000   7855.96064      0.00013
    14.47000   8275.00000   8224.43447      0.00012
    14.48000   8702.00000   8486.68713      0.00011
    14.49000   8831.00000   8612.06589      0.00011
    14.50000   8712.00000   8578.48214      0.00011
    14.51000   8528.00000   8377.53405      0.00012
    14.52000   8157.00000   8017.73975      0.00012
    14.53000   7555.00000   7524.41463      0.00013
    14.54000   6834.00000   6935.88382      0.00015
    14.55000   6297.00000   6296.88086      0.00016
    14.56000   5529.00000   5651.06050      0.00018
    14.57000   4793.00000   5035.01230      0.00021
    14.58000   4325.00000   4475.17997      0.00023
    14.59000   3836.00000   3987.42059      0.00026
    14.60000   3396.00000   3578.17366      0.00029
    14.61000   3092.00000   3246.38853      0.00032
    14.62000   2913.00000   2985.70749      0.00034
    14.63000   2770.00000   2786.59435      0.00036
    14.64000   2522.00000   2638.18661      0.00040
    14.65000   2529.00000   2529.72634      0.00040
    14.66000   2441.00000   2451.51409      0.00041
    14.67000   2224.00000   2395.41414      0.00045
    14.68000   2353.00000   2354.99875      0.00042
    14.69000   2335.00000   2325.44459      0.00043
    14.70000   2273.00000   2303.29157      0.00044
    14.71000   2238.00000   2286.15246      0.00045
    14.72000   2215.00000   2272.43279      0.00045
    14.73000   2219.00000   2261.09330      0.00045
    14.74000   2180.00000   2251.46596      0.00046
    14.75000   2246.00000   2243.12154      0.00045
    14.76000   2251.00000   2235.77980      0.00044
    14.77000   2169.00000   2229.25171      0.00046
    14.78000   2212.00000   2223.40374      0.00045
    14.79000   2166.00000   2218.13669      0.00046
    14.80000   2146.00000   2213.37324      0.00047
    14.81000   2185.00000   2209.05085      0.00046
    14.82000   2179.00000   2205.11749      0.00046
    14.83000   2181.00000   2201.52910      0.00046
    14.84000   2205.00000   2198.24791      0.00045
    14.85000   2199.00000   2195.24128      0.00045
    14.86000   2207.00000   2192.48084      0.00045
    14.87000   2273.00000   2189.94180      0.00044
    14.88000   2147.00000   2187.60244      0.00047
    14.89000   2210.00000   2185.44365      0.00045
    14.90000   2196.00000   2183.44857      0.00046
    14.91000   2250.00000   2181.60228      0.00044
    14.92000   2265.00000   2179.89153      0.00044
    14.93000   2117.00000   2178.30455      0.00047
    14.94000   2100.00000   2176.83079      0.00048
    14.95000   2126.00000   2175.46078      0.00047
    14.96000   2153.00000   2174.18604      0.00046
    14.97000   2244.00000   2172.99904      0.00045
    14.98000   2193.00000   2171.89299      0.00046
    14.99000   2122.00000   2170.86176      0.00047
    15.00000   2206.00000   2169.89978      0.00045
    15.01000   2131.00000   2169.00210      0.00047
    15.02000   2172.00000   2168.16430      0.00046
    15.03000   2186.00000   2167.38241      0.00046
    15.04000   2216.00000   2166.65279      0.00045
    15.05000   2182.00000   2165.97218      0.00046
    15.06000   2223.00000   2165.33772      0.00045
    15.07000   2173.00000   2164.74687      0.00046
    15.08000   2159.00000   2164.19726      0.00046
    15.09000   2185.00000   2163.68674      0.00046
    15.10000   2154.00000   2163.21345      0.00046
    15.11000   2141.00000   2162.77575      0.00047
    15.12000   2178.00000   2162.37203      0.00046
    15.13000   2106.00000   2162.00081      0.00047
    15.14000   2204.00000   2161.66079      0.00045
    15.15000   2260.00000   2161.35093      0.00044
    15.16000   2093.00000   2161.07021      0.00048
    15.17000   2065.00000   2160.81782      0.00048
    15.18000   2171.00000   2160.59306      0.00046
    15.19000   2167.00000   2160.39531      0.00046
    15.20000   2098.00000   2160.22417      0.00048
    15.21000   2185.00000   2160.07955      0.00046
    15.22000   2191.00000   2159.96140      0.00046
    15.23000   2113.00000   2159.86975      0.00047
    15.24000   2117.00000   2159.80513      0.00047
    15.25000   2167.00000   2159.76833      0.00046
    15.26000   2150.00000   2159.76047      0.00047
    15.27000   2190.00000   2159.78295      0.00046
    15.28000   2216.00000   2159.83751      0.00045
    15.29000   2165.00000   2159.92665      0.00046
    15.30000   2176.00000   2160.05359      0.00046
    15.31000   2158.00000   2160.22205      0.00046
    15.32000   2179.00000   2160.43605      0.00046
    15.33000   2203.00000   2160.69792      0.00045
    15.34000   2170.00000   2161.00477      0.00046
    15.35000   2211.00000   2161.33880      0.00045
    15.36000   2104.00000   2161.61150      0.00048
    15.37000   2106.00000   2161.78946      0.00047
    15.38000   2132.00000   2162.44031      0.00047
    15.39000   2145.00000   2163.58025      0.00047
    15.40000   2160.00000   2164.85791      0.00046
    15.41000   2154.00000   2166.16164      0.00046
    15.42000   2124.00000   2167.42650      0.00047
    15.43000   2163.00000   2168.57204      0.00046
    15.44000   2141.00000   2169.50714      0.00047
    15.45000   2116.00000   2170.13870      0.00047
    15.46000   2146.00000   2170.38283      0.00047
    15.47000   2189.00000   2170.18033      0.00046
    15.48000   2153.00000   2169.51375      0.00046
    15.49000   2231.00000   2168.41724      0.00045
    15.50000   2198.00000   2166.97348      0.00045
    15.51000   2163.00000   2165.29321      0.00046
    15.52000   2135.00000   2163.48793      0.00047
    15.53000   2117.00000   2161.64427      0.00047
    15.54000   2170.00000   2159.78936      0.00046
    15.55000   2150.00000   2157.83268      0.00047
    15.56000   2083.00000   2156.00421      0.00048
    15.57000   2167.00000   2155.19786      0.00046
    15.58000   2114.00000   2154.66219      0.00047
    15.59000   2172.00000   2154.30380      0.00046
    15.60000   2074.00000   2154.09386      0.00048
    15.61000   2174.00000   2154.00211      0.00046
    15.62000   2076.00000   2154.00036      0.00048
    15.63000   2139.00000   2154.06452      0.00047
    15.64000   2112.00000   2154.17537      0.00047
    15.65000   2160.00000   2154.31844      0.00046
    15.66000   2172.00000   2154.48343      0.00046
    15.67000   2113.00000   2154.66328      0.00047
    15.68000   2117.00000   2154.85336      0.00047
    15.69000   2097.00000   2155.05069      0.00048
    15.70000   2129.00000   2155.25342      0.00047
    15.71000   2082.00000   2155.46036      0.00048
    15.72000   2121.00000   2155.67076      0.00047
    15.73000   2166.00000   2155.88413      0.00046
    15.74000   2133.00000   2156.10011      0.00047
    15.75000   2141.00000   2156.31845      0.00047
    15.76000   2141.00000   2156.53894      0.00047
    15.77000   2077.00000   2156.76141      0.00048
    15.78000   2107.00000   2156.98573      0.00047
    15.79000   2161.00000   2157.21177      0.00046
    15.80000   2132.00000   2157.43943      0.00047
    15.81000   2095.00000   2157.66862      0.00048
    15.82000   2142.00000   2157.89926      0.00047
    15.83000   2119.00000   2158.13128      0.00047
    15.84000   2094.00000   2158.36461      0.00048
    15.85000   2168.00000   2158.59921      0.00046
    15.86000   2091.00000   2158.83502      0.00048
    15.87000   2069.00000   2159.07199      0.00048
    15.88000   2144.00000   2159.31009      0.00047
    15.89000   2177.00000   2159.54927      0.00046
    15.90000   2216.00000   2159.78951      0.00045
    15.91000   2201.00000   2160.03076      0.00045
    15.92000   2164.00000   2160.27301      0.00046
    15.93000   2145.00000   2160.51623      0.00047
    15.94000   2073.00000   2160.76038      0.00048
    15.95000   2148.00000   2161.00545      0.00047
    15.96000   2090.00000   2161.25142      0.00048
    15.97000   2064.00000   2161.49826      0.00048
    15.98000   2114.00000   2161.74596      0.00047
    15.99000   2178.00000   2161.99449      0.00046
    16.00000   2177.00000   2162.24385      0.00046
    16.01000   2195.00000   2162.49400      0.00046
    16.02000   2122.00000   2162.74495      0.00047
    16.03000   2186.00000   2162.99666      0.00046
    16.04000   2172.00000   2163.24914      0.00046
    16.05000   2103.00000   2163.50235      0.00048
    16.06000   2167.00000   2163.75630      0.00046
    16.07000   2120.00000   2164.01096      0.00047
    16.08000   2209.00000   2164.26632      0.00045
    16.09000   2135.00000   2164.52238      0.00047
    16.10000   2139.00000   2164.77911      0.00047
    16.11000   2144.00000   2165.03650      0.00047
    16.12000   2150.00000   2165.29455      0.00047
    16.13000   2117.00000   2165.55324      0.00047
    16.14000   2116.00000   2165.81256      0.00047
    16.15000   2164.00000   2166.07250      0.00046
    16.16000   2170.00000   2166.33305      0.00046
    16.17000   2176.00000   2166.59419      0.00046
    16.18000   2154.00000   2166.85591      0.00046
    16.19000   2177.00000   2167.11822      0.00046
    16.20000   2140.00000   2167.38108      0.00047
    16.21000   2183.00000   2167.64450      0.00046
    16.22000   2198.00000   2167.90845      0.00045
    16.23000   2096.00000   2168.17294      0.00048
    16.24000   2131.00000   2168.43795      0.00047
    16.25000   2114.00000   2168.70346      0.00047
    16.26000   2196.00000   2168.96947      0.00046
    16.27000   2208.00000   2169.23596      0.00045
    16.28000   2222.00000   2169.50293      0.00045
    16.29000   2192.00000   2169.77036      0.00046
    16.30000   2143.00000   2170.03823      0.00047
    16.31000   2172.00000   2170.30653      0.00046
    16.32000   2221.00000   2170.57526      0.00045
    16.33000   2022.00000   2170.84438      0.00049
    16.34000   2126.00000   2171.11388      0.00047
    16.35000   2118.00000   2171.38375      0.00047
    16.36000   2156.00000   2171.65394      0.00046
    16.37000   2099.00000   2171.92443      0.00048
    16.38000   2134.00000   2172.19517      0.00047
    16.39000   2206.00000   2172.46611      0.00045
    16.40000   2017.00000   2172.73715      0.00050
    16.41000   2190.00000   2173.00810      0.00046
    16.42000   2115.00000   2173.27833      0.00047
    16.43000   2153.00000   2173.54781      0.00046
    16.44000   2213.00000   2173.82034      0.00045
    16.45000   2178.00000   2174.09452      0.00046
    16.46000   2277.00000   2174.36937      0.00044
    16.47000   2215.00000   2174.64453      0.00045
    16.48000   2121.00000   2174.92000      0.00047
    16.49000   2138.00000   2175.19575      0.00047
    16.50000   2155.00000   2175.47180      0.00046
    16.51000   2121.00000   2175.74813      0.00047
    16.52000   2116.00000   2176.02473      0.00047
    16.53000   2157.00000   2176.30158      0.00046
    16.54000   2133.00000   2176.57870      0.00047
    16.55000   2173.00000   2176.85605      0.00046
    16.56000   2092.00000   2177.13365      0.00048
    16.57000   2062.00000   2177.41147      0.00048
    16.58000   2178.00000   2177.68951      0.00046
    16.59000   2268.00000   2177.96777      0.00044
    16.60000   2141.00000   2178.24622      0.00047
    16.61000   2189.00000   2178.52487      0.00046
    16.62000   2195.00000   2178.80371      0.00046
    16.63000   2130.00000   2179.08272      0.00047
    16.64000   2090.00000   2179.36190      0.00048
    16.65000   2203.00000   2179.64124      0.00045
    16.66000   2077.00000   2179.92074      0.00048
    16.67000   2160.00000   2180.20037      0.00046
    16.68000   2127.00000   2180.48014      0.00047
    16.69000   2197.00000   2180.76004      0.00046
    16.70000   2048.00000   2181.04005      0.00049
    16.71000   2185.00000   2181.32018      0.00046
    16.72000   2257.00000   2181.60040      0.00044
    16.73000   2185.00000   2181.88071      0.00046
    16.74000   2103.00000   2182.16111      0.00048
    16.75000   2149.00000   2182.44158      0.00047
    16.76000   2118.00000   2182.72212      0.00047
    16.77000   2095.00000   2183.00271      0.00048
    16.78000   2169.00000   2183.28336      0.00046
    16.79000   2110.00000   2183.56404      0.00047
    16.80000   2151.00000   2183.84476      0.00046
    16.81000   2063.00000   2184.12550      0.00048
    16.82000   2177.00000   2184.40625      0.00046
    16.83000   2133.00000   2184.68701      0.00047
    16.84000   2121.00000   2184.96776      0.00047
    16.85000   2189.00000   2185.24851      0.00046
    16.86000   2155.00000   2185.52923      0.00046
    16.87000   2200.00000   2185.80993      0.00045
    16.88000   2163.00000   2186.09059      0.00046
    16.89000   2218.00000   2186.37120      0.00045
    16.90000   2150.00000   2186.65176      0.00047
    16.91000   2125.00000   2186.93225      0.00047
    16.92000   2203.00000   2187.21268      0.00045
    16.93000   2177.00000   2187.49302      0.00046
    16.94000   2182.00000   2187.77327      0.00046
    16.95000   2171.00000   2188.05343      0.00046
    16.96000   2118.00000   2188.33348      0.00047
    16.97000   2113.00000   2188.61341      0.00047
    16.98000   2125.00000   2188.89323      0.00047
    16.99000   2115.00000   2189.17291      0.00047
    17.00000   2140.00000   2189.45244      0.00047
    17.01000   2116.00000   2189.73183      0.00047
    17.02000   2192.00000   2190.01107      0.00046
    17.03000   2161.00000   2190.29013      0.00046
    17.04000   2127.00000   2190.56902      0.00047
    17.05000   2160.00000   2190.84773      0.00046
    17.06000   2159.00000   2191.12624      0.00046
    17.07000   2136.00000   2191.40455      0.00047
    17.08000   2188.00000   2191.68266      0.00046
    17.09000   2211.00000   2191.96054      0.00045
    17.10000   2200.00000   2192.23822      0.00045
    17.11000   2186.00000   2192.51587      0.00046
    17.12000   2196.00000   2192.79374      0.00046
    17.13000   2160.00000   2193.07196      0.00046
    17.14000   2186.00000   2193.35060      0.00046
    17.15000   2154.00000   2193.62998      0.00046
    17.16000   2198.00000   2193.91040      0.00045
    17.17000   2185.00000   2194.19201      0.00046
    17.18000   2087.00000   2194.47509      0.00048
    17.19000   2166.00000   2194.76009      0.00046
    17.20000   2122.00000   2195.04735      0.00047
    17.21000   2180.00000   2195.33721      0.00046
    17.22000   2220.00000   2195.63022      0.00045
    17.23000   2179.00000   2195.92697      0.00046
    17.24000   2205.00000   2196.22796      0.00045
    17.25000   2194.00000   2196.53396      0.00046
    17.26000   2081.00000   2196.84583      0.00048
    17.27000   2127.00000   2197.16440      0.00047
    17.28000   2145.00000   2197.49085      0.00047
    17.29000   2185.00000   2197.82646      0.00046
    17.30000   2117.00000   2198.17281      0.00047
    17.31000   2162.00000   2198.53209      0.00046
    17.32000   2222.00000   2198.90657      0.00045
    17.33000   2145.00000   2199.29896      0.00047
    17.34000   2132.00000   2199.71281      0.00047
    17.35000   2208.00000   2200.15267      0.00045
    17.36000   2112.00000   2200.62415      0.00047
    17.37000   2204.00000   2201.13540      0.00045
    17.38000   2092.00000   2201.69813      0.00048
    17.39000   2136.00000   2202.32759      0.00047
    17.40000   2118.00000   2203.04539      0.00047
    17.41000   2092.00000   2203.88677      0.00048
    17.42000   2192.00000   2204.91929      0.00046
    17.43000   2114.00000   2206.34510      0.00047
    17.44000   2183.00000   2208.30137      0.00046
    17.45000   2218.00000   2209.78516      0.00045
    17.46000   2232.00000   2210.32005      0.00045
    17.47000   2128.00000   2210.79241      0.00047
    17.48000   2086.00000   2211.27891      0.00048
    17.49000   2121.00000   2211.78119      0.00047
    17.50000   2211.00000   2212.30153      0.00045
    17.51000   2079.00000   2212.84236      0.00048
    17.52000   2184.00000   2213.40668      0.00046
    17.53000   2138.00000   2213.99827      0.00047
    17.54000   2190.00000   2214.62164      0.00046
    17.55000   2195.00000   2215.28285      0.00046
    17.56000   2170.00000   2215.99011      0.00046
    17.57000   2132.00000   2216.75555      0.00047
    17.58000   2192.00000   2217.59480      0.00046
    17.59000   2218.00000   2218.52997      0.00045
    17.60000   2151.00000   2219.59567      0.00046
    17.61000   2187.00000   2220.85626      0.00046
    17.62000   2192.00000   2222.48598      0.00046
    17.63000   2199.00000   2224.71693      0.00045
    17.64000   2102.00000   2226.84053      0.00048
    17.65000   2164.00000   2227.66344      0.00046
    17.66000   2153.00000   2228.39530      0.00046
    17.67000   2211.00000   2229.14340      0.00045
    17.68000   2282.00000   2229.90855      0.00044
    17.69000   2165.00000   2230.69159      0.00046
    17.70000   2219.00000   2231.49343      0.00045
    17.71000   2180.00000   2232.31503      0.00046
    17.72000   2248.00000   2233.15742      0.00044
    17.73000   2217.00000   2234.02169      0.00045
    17.74000   2258.00000   2234.90899      0.00044
    17.75000   2293.00000   2235.82056      0.00044
    17.76000   2259.00000   2236.75773      0.00044
    17.77000   2199.00000   2237.72190      0.00045
    17.78000   2222.00000   2238.71459      0.00045
    17.79000   2205.00000   2239.73740      0.00045
    17.80000   2211.00000   2240.79208      0.00045
    17.81000   2255.00000   2241.88046      0.00044
    17.82000   2245.00000   2243.00455      0.00045
    17.83000   2182.00000   2244.16647      0.00046
    17.84000   2229.00000   2245.36854      0.00045
    17.85000   2224.00000   2246.61323      0.00045
    17.86000   2205.00000   2247.90320      0.00045
    17.87000   2235.00000   2249.24135      0.00045
    17.88000   2227.00000   2250.63078      0.00045
    17.89000   2168.00000   2252.07487      0.00046
    17.90000   2222.00000   2253.57727      0.00045
    17.91000   2280.00000   2255.14195      0.00044
    17.92000   2175.00000   2256.77322      0.00046
    17.93000   2254.00000   2258.47578      0.00044
    17.94000   2255.00000   2260.25474      0.00044
    17.95000   2264.00000   2262.11568      0.00044
    17.96000   2256.00000   2264.06474      0.00044
    17.97000   2252.00000   2266.10860      0.00044
    17.98000   2130.00000   2268.25466      0.00047
    17.99000   2248.00000   2270.51103      0.00044
    18.00000   2233.00000   2272.88669      0.00045
    18.01000   2354.00000   2275.39161      0.00042
    18.02000   2299.00000   2278.03694      0.00043
    18.03000   2249.00000   2280.83521      0.00044
    18.04000   2247.00000   2283.80069      0.00045
    18.05000   2266.00000   2286.94981      0.00044
    18.06000   2316.00000   2290.30193      0.00043
    18.07000   2354.00000   2293.88022      0.00042
    18.08000   2221.00000   2297.71310      0.00045
    18.09000   2194.00000   2301.83617      0.00046
    18.10000   2291.00000   2306.29481      0.00044
    18.11000   2240.00000   2311.14760      0.00045
    18.12000   2337.00000   2316.47053      0.00043
    18.13000   2221.00000   2322.36218      0.00045
    18.14000   2324.00000   2328.94959      0.00043
    18.15000   2271.00000   2336.39466      0.00044
    18.16000   2213.00000   2344.90081      0.00045
    18.17000   2340.00000   2354.71942      0.00043
    18.18000   2325.00000   2366.15563      0.00043
    18.19000   2456.00000   2379.57292      0.00041
    18.20000   2430.00000   2395.39618      0.00041
    18.21000   2366.00000   2414.11293      0.00042
    18.22000   2456.00000   2436.27302      0.00041
    18.23000   2336.00000   2462.48755      0.00043
    18.24000   2534.00000   2493.42827      0.00039
    18.25000   2523.00000   2529.82881      0.00040
    18.26000   2603.00000   2572.48906      0.00038
    18.27000   2643.00000   2622.28401      0.00038
    18.28000   2647.00000   2680.17831      0.00038
    18.29000   2835.00000   2747.24793      0.00035
    18.30000   2853.00000   2824.71027      0.00035
    18.31000   2881.00000   2913.96518      0.00035
    18.32000   3062.00000   3016.65016      0.00033
    18.33000   3109.00000   3134.71370      0.00032
    18.34000   3226.00000   3270.51099      0.00031
    18.35000   3586.00000   3426.92591      0.00028
    18.36000   3587.00000   3607.51946      0.00028
    18.37000   3707.00000   3816.69804      0.00027
    18.38000   4054.00000   4059.88270      0.00025
    18.39000   4318.00000   4343.64208      0.00023
    18.40000   4635.00000   4675.72809      0.00022
    18.41000   5104.00000   5064.92915      0.00020
    18.42000   5638.00000   5520.63736      0.00018
    18.43000   5949.00000   6052.02607      0.00017
    18.44000   6563.00000   6666.76411      0.00015
    18.45000   7274.00000   7369.26190      0.00014
    18.46000   7965.00000   8158.55267      0.00013
    18.47000   8749.00000   9026.04302      0.00011
    18.48000   9579.00000   9953.49097      0.00010
    18.49000  10539.00000  10911.64537      0.00009
    18.50000  11647.00000  11859.97610      0.00007
    18.51000  12394.00000  12747.84566      0.00007
    18.52000  13196.00000  13517.37694      0.00006
    18.53000  13506.00000  14108.23169      0.00005
    18.54000  14389.00000  14464.44561      0.00005
    18.55000  14398.00000  14542.97242      0.00005
    18.56000  14009.00000  14322.31905      0.00005
    18.57000  13371.00000  13808.34924      0.00006
    18.58000  12854.00000  13034.78163      0.00006
    18.59000  12107.00000  12058.25976      0.00007
    18.60000  10923.00000  10949.67711      0.00008
    18.61000   9777.00000   9783.71207      0.00010
    18.62000   8509.00000   8628.79855      0.00012
    18.63000   7320.00000   7539.92217      0.00014
    18.64000   6440.00000   6555.42191      0.00016
    18.65000   5582.00000   5697.21661      0.00018
    18.66000   4885.00000   4973.08387      0.00020
    18.67000   4421.00000   4379.82602      0.00023
    18.68000   3978.00000   3906.61084      0.00025
    18.69000   3608.00000   3538.07850      0.00028
    18.70000   3432.00000   3256.96772      0.00029
    18.71000   3043.00000   3046.12591      0.00033
    18.72000   3002.00000   2889.86900      0.00033
    18.73000   2783.00000   2774.74337      0.00036
    18.74000   2669.00000   2689.80176      0.00037
    18.75000   2644.00000   2626.53166      0.00038
    18.76000   2525.00000   2578.57220      0.00040
    18.77000   2496.00000   2541.33361      0.00040
    18.78000   2534.00000   2511.60216      0.00039
    18.79000   2475.00000   2487.18184      0.00040
    18.80000   2471.00000   2466.59793      0.00040
    18.81000   2438.00000   2448.86832      0.00041
    18.82000   2365.00000   2433.33704      0.00042
    18.83000   2400.00000   2419.55895      0.00042
    18.84000   2345.00000   2407.22315      0.00043
    18.85000   2456.00000   2396.10401      0.00041
    18.86000   2378.00000   2386.03067      0.00042
    18.87000   2369.00000   2376.86845      0.00042
    18.88000   2348.00000   2368.50757      0.00043
    18.89000   2345.00000   2360.85632      0.00043
    18.90000   2347.00000   2353.83668      0.00043
    18.91000   2298.00000   2347.38144      0.00044
    18.92000   2294.00000   2341.43229      0.00044
    18.93000   2304.00000   2335.93827      0.00043
    18.94000   2256.00000   2330.85466      0.00044
    18.95000   2377.00000   2326.14208      0.00042
    18.96000   2222.00000   2321.76574      0.00045
    18.97000   2274.00000   2317.69478      0.00044
    18.98000   2284.00000   2313.90178      0.00044
    18.99000   2324.00000   2310.36232      0.00043
    19.00000   2322.00000   2307.05461      0.00043
    19.01000   2341.00000   2303.95908      0.00043
    19.02000   2336.00000   2301.05820      0.00043
    19.03000   2217.00000   2298.33622      0.00045
    19.04000   2293.00000   2295.77890      0.00044
    19.05000   2271.00000   2293.37340      0.00044
    19.06000   2215.00000   2291.10812      0.00045
    19.07000   2325.00000   2288.97252      0.00043
    19.08000   2277.00000   2286.95703      0.00044
    19.09000   2261.00000   2285.05298      0.00044
    19.10000   2347.00000   2283.25244      0.00043
    19.11000   2310.00000   2281.54818      0.00043
    19.12000   2256.00000   2279.93364      0.00044
    19.13000   2296.00000   2278.40279      0.00044
    19.14000   2258.00000   2276.95011      0.00044
    19.15000   2331.00000   2275.57045      0.00043
    19.16000   2204.00000   2274.25891      0.00045
    19.17000   2245.00000   2273.01117      0.00045
    19.18000   2264.00000   2271.82333      0.00044
    19.19000   2290.00000   2270.69175      0.00044
    19.20000   2189.00000   2269.61294      0.00046
    19.21000   2330.00000   2268.58406      0.00043
    19.22000   2200.00000   2267.60264      0.00045
    19.23000   2218.00000   2266.66652      0.00045
    19.24000   2232.00000   2265.77420      0.00045
    19.25000   2253.00000   2264.92512      0.00044
    19.26000   2300.00000   2264.12008      0.00043
    19.27000   2332.00000   2263.36360      0.00043
    19.28000   2276.00000   2262.67823      0.00044
    19.29000   2280.00000   2262.05683      0.00044
    19.30000   2276.00000   2261.34264      0.00044
    19.31000   2198.00000   2260.63104      0.00045
    19.32000   2262.00000   2259.93766      0.00044
    19.33000   2243.00000   2259.26078      0.00045
    19.34000   2321.00000   2258.59806      0.00043
    19.35000   2273.00000   2257.94669      0.00044
    19.36000   2264.00000   2257.30386      0.00044
    19.37000   2231.00000   2256.66640      0.00045
    19.38000   2264.00000   2256.03052      0.00044
    19.39000   2230.00000   2255.39191      0.00045
    19.40000   2275.00000   2254.74484      0.00044
    19.41000   2286.00000   2254.08168      0.00044
    19.42000   2223.00000   2253.39150      0.00045
    19.43000   2130.00000   2252.66048      0.00047
    19.44000   2368.00000   2251.86896      0.00042
    19.45000   2223.00000   2250.98594      0.00045
    19.46000   2252.00000   2249.95295      0.00044
    19.47000   2236.00000   2248.60651      0.00045
    19.48000   2262.00000   2246.73358      0.00044
    19.49000   2252.00000   2245.09318      0.00044
    19.50000   2322.00000   2244.72161      0.00043
    19.51000   2248.00000   2244.50338      0.00044
    19.52000   2293.00000   2244.28722      0.00044
    19.53000   2274.00000   2244.07254      0.00044
    19.54000   2293.00000   2243.85849      0.00044
    19.55000   2247.00000   2243.64424      0.00045
    19.56000   2235.00000   2243.42903      0.00045
    19.57000   2271.00000   2243.21182      0.00044
    19.58000   2213.00000   2242.99160      0.00045
    19.59000   2261.00000   2242.76732      0.00044
    19.60000   2261.00000   2242.53784      0.00044
    19.61000   2241.00000   2242.30319      0.00045
    19.62000   2297.00000   2242.06066      0.00044
    19.63000   2266.00000   2241.79606      0.00044
    19.64000   2248.00000   2241.51392      0.00044
    19.65000   2296.00000   2241.21045      0.00044
    19.66000   2235.00000   2240.87883      0.00045
    19.67000   2252.00000   2240.50932      0.00044
    19.68000   2291.00000   2240.08904      0.00044
    19.69000   2300.00000   2239.59923      0.00043
    19.70000   2307.00000   2239.00873      0.00043
    19.71000   2264.00000   2238.25591      0.00044
    19.72000   2274.00000   2237.14899      0.00044
    19.73000   2254.00000   2235.56715      0.00044
    19.74000   2213.00000   2234.57741      0.00045
    19.75000   2260.00000   2234.44390      0.00044
    19.76000   2146.00000   2234.45204      0.00047
    19.77000   2261.00000   2234.46330      0.00044
    19.78000   2226.00000   2234.47842      0.00045
    19.79000   2344.00000   2234.49809      0.00043
    19.80000   2261.00000   2234.52327      0.00044
    19.81000   2283.00000   2234.55502      0.00044
    19.82000   2358.00000   2234.59463      0.00042
    19.83000   2280.00000   2234.64371      0.00044
    19.84000   2250.00000   2234.70422      0.00044
    19.85000   2327.00000   2234.77879      0.00043
    19.86000   2332.00000   2234.87116      0.00043
    19.87000   2357.00000   2234.98653      0.00042
    19.88000   2278.00000   2235.13208      0.00044
    19.89000   2306.00000   2235.31927      0.00043
    19.90000   2348.00000   2235.57000      0.00043
    19.91000   2287.00000   2235.95247      0.00044
    19.92000   2331.00000   2236.47604      0.00043
    19.93000   2286.00000   2236.76823      0.00044
    19.94000   2292.00000   2236.98279      0.00044
    19.95000   2254.00000   2237.25794      0.00044
    19.96000   2184.00000   2237.67094      0.00046
    19.97000   2204.00000   2238.16112      0.00045
    19.98000   2285.00000   2238.31835      0.00044
    19.99000   2271.00000   2238.45609      0.00044
    20.00000   2217.00000   2238.60661      0.00045
    20.01000   2166.00000   2238.77163      0.00046
    20.02000   2279.00000   2238.95320      0.00044
    20.03000   2292.00000   2239.15393      0.00044
    20.04000   2339.00000   2239.37706      0.00043
    20.05000   2350.00000   2239.62670      0.00043
    20.06000   2251.00000   2239.90806      0.00044
    20.07000   2363.00000   2240.22776      0.00042
    20.08000   2217.00000   2240.59408      0.00045
    20.09000   2269.00000   2241.01736      0.00044
    20.10000   2279.00000   2241.51033      0.00044
    20.11000   2356.00000   2242.08845      0.00042
    20.12000   2304.00000   2242.77026      0.00043
    20.13000   2259.00000   2243.57765      0.00044
    20.14000   2348.00000   2244.53610      0.00043
    20.15000   2290.00000   2245.67489      0.00044
    20.16000   2260.00000   2247.02721      0.00044
    20.17000   2291.00000   2248.63037      0.00044
    20.18000   2270.00000   2250.52609      0.00044
    20.19000   2277.00000   2252.76116      0.00044
    20.20000   2237.00000   2255.38832      0.00045
    20.21000   2330.00000   2258.46774      0.00043
    20.22000   2294.00000   2262.06908      0.00044
    20.23000   2227.00000   2266.27414      0.00045
    20.24000   2386.00000   2271.18046      0.00042
    20.25000   2277.00000   2276.90561      0.00044
    20.26000   2302.00000   2283.59219      0.00043
    20.27000   2347.00000   2291.41313      0.00043
    20.28000   2337.00000   2300.57630      0.00043
    20.29000   2344.00000   2311.32730      0.00043
    20.30000   2313.00000   2323.94813      0.00043
    20.31000   2349.00000   2338.74936      0.00043
    20.32000   2434.00000   2356.05286      0.00041
    20.33000   2386.00000   2376.16241      0.00042
    20.34000   2482.00000   2399.32083      0.00040
    20.35000   2502.00000   2425.65388      0.00040
    20.36000   2440.00000   2455.10442      0.00041
    20.37000   2465.00000   2487.36343      0.00041
    20.38000   2579.00000   2521.80735      0.00039
    20.39000   2495.00000   2557.45293      0.00040
    20.40000   2551.00000   2592.94051      0.00039
    20.41000   2658.00000   2626.55495      0.00038
    20.42000   2734.00000   2656.29175      0.00037
    20.43000   2669.00000   2679.97806      0.00037
    20.44000   2727.00000   2695.46551      0.00037
    20.45000   2728.00000   2700.91571      0.00037
    20.46000   2757.00000   2695.17304      0.00036
    20.47000   2716.00000   2678.13757      0.00037
    20.48000   2704.00000   2650.95439      0.00037
    20.49000   2616.00000   2615.85525      0.00038
    20.50000   2562.00000   2575.68584      0.00039
    20.51000   2585.00000   2533.35215      0.00039
    20.52000   2449.00000   2491.41264      0.00041
    20.53000   2448.00000   2451.88150      0.00041
    20.54000   2424.00000   2416.18470      0.00041
    20.55000   2425.00000   2385.19388      0.00041
    20.56000   2357.00000   2359.29471      0.00042
    20.57000   2432.00000   2338.47262      0.00041
    20.58000   2409.00000   2322.40790      0.00042
    20.59000   2344.00000   2310.57184      0.00043
    20.60000   2293.00000   2302.31543      0.00044
    20.61000   2379.00000   2296.94333      0.00042
    20.62000   2371.00000   2293.76930      0.00042
    20.63000   2391.00000   2292.15339      0.00042
    20.64000   2374.00000   2291.52369      0.00042
    20.65000   2362.00000   2291.38796      0.00042
    20.66000   2386.00000   2291.34092      0.00042
    20.67000   2354.00000   2291.07333      0.00042
    20.68000   2406.00000   2290.38562      0.00042
    20.69000   2404.00000   2289.20226      0.00042
    20.70000   2359.00000   2287.57428      0.00042
    20.71000   2335.00000   2285.65826      0.00043
    20.72000   2247.00000   2283.67473      0.00045
    20.73000   2283.00000   2281.86406      0.00044
    20.74000   2382.00000   2280.45569      0.00042
    20.75000   2318.00000   2279.65415      0.00043
    20.76000   2270.00000   2279.63682      0.00044
    20.77000   2358.00000   2280.55791      0.00042
    20.78000   2414.00000   2282.55564      0.00041
    20.79000   2375.00000   2285.76144      0.00042
    20.80000   2391.00000   2290.30995      0.00042
    20.81000   2393.00000   2296.34906      0.00042
    20.82000   2426.00000   2304.04916      0.00041
    20.83000   2299.00000   2313.61126      0.00043
    20.84000   2411.00000   2325.27458      0.00041
    20.85000   2424.00000   2339.32421      0.00041
    20.86000   2374.00000   2356.10014      0.00042
    20.87000   2346.00000   2376.00871      0.00043
    20.88000   2440.00000   2399.53774      0.00041
    20.89000   2416.00000   2427.27598      0.00041
    20.90000   2525.00000   2459.93704      0.00040
    20.91000   2501.00000   2498.38671      0.00040
    20.92000   2614.00000   2543.67093      0.00038
    20.93000   2644.00000   2597.03896      0.00038
    20.94000   2679.00000   2659.95329      0.00037
    20.95000   2768.00000   2734.07462      0.00036
    20.96000   2810.00000   2821.20729      0.00036
    20.97000   2768.00000   2923.18981      0.00036
    20.98000   3071.00000   3041.71730      0.00033
    20.99000   3223.00000   3178.08916      0.00031
    21.00000   3239.00000   3332.88704      0.00031
    21.01000   3556.00000   3505.60355      0.00028
    21.02000   3689.00000   3694.25927      0.00027
    21.03000   3859.00000   3895.06064      0.00026
    21.04000   4105.00000   4102.15920      0.00024
    21.05000   4336.00000   4307.57259      0.00023
    21.06000   4493.00000   4501.32254      0.00022
    21.07000   4687.00000   4671.84382      0.00021
    21.08000   4856.00000   4806.73368      0.00021
    21.09000   4871.00000   4893.93008      0.00021
    21.10000   4997.00000   4923.36458      0.00020
    21.11000   4992.00000   4888.92835      0.00020
    21.12000   4895.00000   4790.22388      0.00020
    21.13000   4540.00000   4633.32363      0.00022
    21.14000   4486.00000   4429.98403      0.00022
    21.15000   4218.00000   4195.46880      0.00024
    21.16000   3853.00000   3945.83081      0.00026
    21.17000   3694.00000   3695.63776      0.00027
    21.18000   3451.00000   3456.64922      0.00029
    21.19000   3232.00000   3237.36440      0.00031
    21.20000   2983.00000   3043.11056      0.00034
    21.21000   2852.00000   2876.40306      0.00035
    21.22000   2758.00000   2737.43890      0.00036
    21.23000   2622.00000   2624.65704      0.00038
    21.24000   2634.00000   2535.31376      0.00038
    21.25000   2536.00000   2466.02134      0.00039
    21.26000   2476.00000   2413.20408      0.00040
    21.27000   2426.00000   2373.44233      0.00041
    21.28000   2408.00000   2343.69582      0.00042
    21.29000   2435.00000   2321.41649      0.00041
    21.30000   2436.00000   2304.57323      0.00041
    21.31000   2341.00000   2291.61610      0.00043
    21.32000   2352.00000   2281.40671      0.00043
    21.33000   2330.00000   2273.13594      0.00043
    21.34000   2334.00000   2266.24402      0.00043
    21.35000   2362.00000   2260.35131      0.00042
    21.36000   2318.00000   2255.20305      0.00043
    21.37000   2185.00000   2250.62824      0.00046
    21.38000   2311.00000   2246.51057      0.00043
    21.39000   2330.00000   2242.76877      0.00043
    21.40000   2301.00000   2239.34395      0.00043
    21.41000   2297.00000   2236.19159      0.00044
    21.42000   2297.00000   2233.27666      0.00044
    21.43000   2221.00000   2230.57061      0.00045
    21.44000   2206.00000   2228.04960      0.00045
    21.45000   2310.00000   2225.69333      0.00043
    21.46000   2294.00000   2223.48423      0.00044
    21.47000   2333.00000   2221.40709      0.00043
    21.48000   2314.00000   2219.44853      0.00043
    21.49000   2224.00000   2217.59681      0.00045
    21.50000   2258.00000   2215.84157      0.00044
    21.51000   2367.00000   2214.17372      0.00042
    21.52000   2333.00000   2212.58516      0.00043
    21.53000   2246.00000   2211.06871      0.00045
    21.54000   2305.00000   2209.61801      0.00043
    21.55000   2273.00000   2208.22728      0.00044
    21.56000   2312.00000   2206.89136      0.00043
    21.57000   2288.00000   2205.60566      0.00044
    21.58000   2207.00000   2204.36584      0.00045
    21.59000   2310.00000   2203.16797      0.00043
    21.60000   2241.00000   2202.00816      0.00045
    21.61000   2331.00000   2200.88258      0.00043
    21.62000   2289.00000   2199.78745      0.00044
    21.63000   2244.00000   2198.71770      0.00045
    21.64000   2323.00000   2197.66532      0.00043
    21.65000   2356.00000   2196.60551      0.00042
    21.66000   2334.00000   2195.54378      0.00043
    21.67000   2248.00000   2194.64371      0.00044
    21.68000   2205.00000   2193.77371      0.00045
    21.69000   2334.00000   2192.94888      0.00043
    21.70000   2346.00000   2192.15997      0.00043
    21.71000   2255.00000   2191.41086      0.00044
    21.72000   2305.00000   2190.70800      0.00043
    21.73000   2265.00000   2190.06151      0.00044
    21.74000   2246.00000   2189.48841      0.00045
    21.75000   2262.00000   2189.02221      0.00044
    21.76000   2197.00000   2188.76695      0.00046
    21.77000   2214.00000   2188.73117      0.00045
    21.78000   2281.00000   2188.40714      0.00044
    21.79000   2298.00000   2188.16691      0.00044
    21.80000   2276.00000   2187.60094      0.00044
    21.81000   2255.00000   2186.97542      0.00044
    21.82000   2263.00000   2186.36975      0.00044
    21.83000   2229.00000   2185.79363      0.00045
    21.84000   2205.00000   2185.25513      0.00045
    21.85000   2209.00000   2184.76876      0.00045
    21.86000   2240.00000   2184.36936      0.00045
    21.87000   2239.00000   2184.13887      0.00045
    21.88000   2273.00000   2183.99244      0.00044
    21.89000   2210.00000   2183.44160      0.00045
    21.90000   2220.00000   2182.86125      0.00045
    21.91000   2141.00000   2182.28978      0.00047
    21.92000   2283.00000   2181.72733      0.00044
    21.93000   2158.00000   2181.17419      0.00046
    21.94000   2285.00000   2180.63066      0.00044
    21.95000   2307.00000   2180.09727      0.00043
    21.96000   2203.00000   2179.57457      0.00045
    21.97000   2207.00000   2179.06341      0.00045
    21.98000   2205.00000   2178.56477      0.00045
    21.99000   2199.00000   2178.08004      0.00045
    22.00000   2234.00000   2177.61095      0.00045
    22.01000   2216.00000   2177.15996      0.00045
    22.02000   2199.00000   2176.73081      0.00045
    22.03000   2187.00000   2176.32936      0.00046
    22.04000   2276.00000   2175.96436      0.00044
    22.05000   2289.00000   2175.65139      0.00044
    22.06000   2231.00000   2175.42941      0.00045
    22.07000   2223.00000   2175.37410      0.00045
    22.08000   2316.00000   2175.36847      0.00043
    22.09000   2269.00000   2174.98421      0.00044
    22.10000   2285.00000   2174.57220      0.00044
    22.11000   2244.00000   2174.16799      0.00045
    22.12000   2127.00000   2173.77168      0.00047
    22.13000   2230.00000   2173.38328      0.00045
    22.14000   2263.00000   2173.00280      0.00044
    22.15000   2294.00000   2172.63025      0.00044
    22.16000   2212.00000   2172.26553      0.00045
    22.17000   2133.00000   2171.90853      0.00047
    22.18000   2199.00000   2171.55899      0.00045
    22.19000   2232.00000   2171.21656      0.00045
    22.20000   2170.00000   2170.88066      0.00046
    22.21000   2196.00000   2170.55042      0.00046
    22.22000   2212.00000   2170.22454      0.00045
    22.23000   2211.00000   2169.90095      0.00045
    22.24000   2204.00000   2169.57616      0.00045
    22.25000   2208.00000   2169.24464      0.00045
    22.26000   2179.00000   2168.89788      0.00046
    22.27000   2178.00000   2168.52111      0.00046
    22.28000   2282.00000   2168.08133      0.00044
    22.29000   2123.00000   2167.49671      0.00047
    22.30000   2247.00000   2166.77469      0.00045
    22.31000   2189.00000   2166.31287      0.00046
    22.32000   2219.00000   2166.20741      0.00045
    22.33000   2180.00000   2166.19766      0.00046
    22.34000   2198.00000   2166.25272      0.00045
    22.35000   2262.00000   2166.33950      0.00044
    22.36000   2185.00000   2166.46028      0.00046
    22.37000   2235.00000   2166.61755      0.00045
    22.38000   2164.00000   2166.81399      0.00046
    22.39000   2228.00000   2167.05254      0.00045
    22.40000   2222.00000   2167.33643      0.00045
    22.41000   2227.00000   2167.66917      0.00045
    22.42000   2184.00000   2168.05462      0.00046
    22.43000   2215.00000   2168.49700      0.00045
    22.44000   2182.00000   2169.00101      0.00046
    22.45000   2163.00000   2169.57181      0.00046
    22.46000   2147.00000   2170.21516      0.00047
    22.47000   2181.00000   2170.93747      0.00046
    22.48000   2184.00000   2171.74601      0.00046
    22.49000   2305.00000   2172.64898      0.00043
    22.50000   2229.00000   2173.65587      0.00045
    22.51000   2212.00000   2174.77768      0.00045
    22.52000   2313.00000   2176.02748      0.00043
    22.53000   2277.00000   2177.42093      0.00044
    22.54000   2312.00000   2178.97715      0.00043
    22.55000   2192.00000   2180.71978      0.00046
    22.56000   2218.00000   2182.67835      0.00045
    22.57000   2105.00000   2184.88997      0.00048
    22.58000   2298.00000   2187.40146      0.00044
    22.59000   2202.00000   2190.27176      0.00045
    22.60000   2158.00000   2193.57489      0.00046
    22.61000   2158.00000   2197.40309      0.00046
    22.62000   2261.00000   2201.87041      0.00044
    22.63000   2195.00000   2207.11655      0.00046
    22.64000   2257.00000   2213.31090      0.00044
    22.65000   2285.00000   2220.65686      0.00044
    22.66000   2199.00000   2229.39646      0.00045
    22.67000   2303.00000   2239.81546      0.00043
    22.68000   2247.00000   2252.24936      0.00045
    22.69000   2237.00000   2267.09112      0.00045
    22.70000   2311.00000   2284.80133      0.00043
    22.71000   2313.00000   2305.92196      0.00043
    22.72000   2404.00000   2331.09467      0.00042
    22.73000   2385.00000   2361.08423      0.00042
    22.74000   2397.00000   2396.80695      0.00042
    22.75000   2489.00000   2439.36236      0.00040
    22.76000   2490.00000   2490.06494      0.00040
    22.77000   2425.00000   2550.46926      0.00041
    22.78000   2636.00000   2622.37967      0.00038
    22.79000   2663.00000   2707.83192      0.00038
    22.80000   2839.00000   2809.03253      0.00035
    22.81000   3063.00000   2928.24130      0.00033
    22.82000   3144.00000   3067.58561      0.00032
    22.83000   3152.00000   3228.80258      0.00032
    22.84000   3431.00000   3412.91680      0.00029
    22.85000   3569.00000   3619.87596      0.00028
    22.86000   3943.00000   3848.18224      0.00025
    22.87000   4172.00000   4094.56971      0.00024
    22.88000   4369.00000   4353.78441      0.00023
    22.89000   4666.00000   4618.52435      0.00021
    22.90000   4846.00000   4879.59444      0.00021
    22.91000   5178.00000   5126.33674      0.00019
    22.92000   5448.00000   5347.41196      0.00018
    22.93000   5552.00000   5532.00873      0.00018
    22.94000   5748.00000   5671.46284      0.00017
    22.95000   5830.00000   5761.01221      0.00017
    22.96000   5823.00000   5801.11717      0.00017
    22.97000   5807.00000   5797.78618      0.00017
    22.98000   5726.00000   5761.77313      0.00017
    22.99000   5621.00000   5706.90962      0.00018
    23.00000   5644.00000   5647.88635      0.00018
    23.01000   5493.00000   5597.81979      0.00018
    23.02000   5520.00000   5566.10364      0.00018
    23.03000   5464.00000   5557.01575      0.00018
    23.04000   5524.00000   5569.23778      0.00018
    23.05000   5465.00000   5596.16629      0.00018
    23.06000   5556.00000   5626.83659      0.00018
    23.07000   5756.00000   5647.35884      0.00017
    23.08000   5671.00000   5642.82975      0.00018
    23.09000   5695.00000   5599.61950      0.00018
    23.10000   5637.00000   5507.70056      0.00018
    23.11000   5351.00000   5362.44011      0.00019
    23.12000   5293.00000   5165.34755      0.00019
    23.13000   5021.00000   4923.68788      0.00020
    23.14000   4684.00000   4649.19337      0.00021
    23.15000   4395.00000   4356.13675      0.00023
    23.16000   4090.00000   4059.12309      0.00024
    23.17000   3606.00000   3771.15201      0.00028
    23.18000   3544.00000   3502.40391      0.00028
    23.19000   3288.00000   3259.81793      0.00030
    23.20000   2926.00000   3047.23792      0.00034
    23.21000   2815.00000   2865.86174      0.00036
    23.22000   2678.00000   2714.81432      0.00037
    23.23000   2437.00000   2591.74445      0.00041
    23.24000   2422.00000   2493.38676      0.00041
    23.25000   2371.00000   2416.04942      0.00042
    23.26000   2267.00000   2356.00235      0.00044
    23.27000   2243.00000   2309.75571      0.00045
    23.28000   2243.00000   2274.23202      0.00045
    23.29000   2178.00000   2246.84697      0.00046
    23.30000   2147.00000   2225.51962      0.00047
    23.31000   2201.00000   2208.63501      0.00045
    23.32000   2234.00000   2194.97989      0.00045
    23.33000   2123.00000   2183.66813      0.00047
    23.34000   2065.00000   2174.06757      0.00048
    23.35000   2178.00000   2165.73525      0.00046
    23.36000   2166.00000   2158.36423      0.00046
    23.37000   2048.00000   2151.74228      0.00049
    23.38000   2134.00000   2145.72160      0.00047
    23.39000   2015.00000   2140.19728      0.00050
    23.40000   2149.00000   2135.09281      0.00047
    23.41000   2073.00000   2130.35039      0.00048
    23.42000   2079.00000   2125.92476      0.00048
    23.43000   2180.00000   2121.77929      0.00046
    23.44000   2170.00000   2117.88351      0.00046
    23.45000   2068.00000   2114.21150      0.00048
    23.46000   2067.00000   2110.74092      0.00048
    23.47000   2072.00000   2107.45228      0.00048
    23.48000   2122.00000   2104.32844      0.00047
    23.49000   2131.00000   2101.35429      0.00047
    23.50000   2108.00000   2098.51638      0.00047
    23.51000   2139.00000   2095.80277      0.00047
    23.52000   2138.00000   2093.20278      0.00047
    23.53000   2045.00000   2090.70684      0.00049
    23.54000   2066.00000   2088.30637      0.00048
    23.55000   2119.00000   2085.99366      0.00047
    23.56000   2127.00000   2083.76173      0.00047
    23.57000   2099.00000   2081.60429      0.00048
    23.58000   2089.00000   2079.51565      0.00048
    23.59000   2146.00000   2077.49062      0.00047
    23.60000   2071.00000   2075.52450      0.00048
    23.61000   2064.00000   2073.61302      0.00048
    23.62000   2102.00000   2071.75225      0.00048
    23.63000   2008.00000   2069.93864      0.00050
    23.64000   2065.00000   2068.16890      0.00048
    23.65000   2039.00000   2066.44004      0.00049
    23.66000   2119.00000   2064.74932      0.00047
    23.67000   2103.00000   2063.09418      0.00048
    23.68000   1978.00000   2061.47231      0.00051
    23.69000   2046.00000   2059.88155      0.00049
    23.70000   2038.00000   2058.31992      0.00049
    23.71000   2088.00000   2056.78558      0.00048
    23.72000   2159.00000   2055.27682      0.00046
    23.73000   2010.00000   2053.79209      0.00050
    23.74000   1977.00000   2052.32990      0.00051
    23.75000   2039.00000   2050.88891      0.00049
    23.76000   2029.00000   2049.46786      0.00049
    23.77000   2036.00000   2048.06556      0.00049
    23.78000   1945.00000   2046.68092      0.00051
    23.79000   2007.00000   2045.31292      0.00050
    23.80000   2035.00000   2043.96061      0.00049
    23.81000   2017.00000   2042.62309      0.00050
    23.82000   2013.00000   2041.29953      0.00050
    23.83000   2031.00000   2039.98915      0.00049
    23.84000   2039.00000   2038.69122      0.00049
    23.85000   2009.00000   2037.40503      0.00050
    23.86000   2003.00000   2036.12989      0.00050
    23.87000   1925.00000   2034.86503      0.00052
    23.88000   2033.00000   2033.60969      0.00049
    23.89000   2000.00000   2032.36320      0.00050
    23.90000   2042.00000   2031.12484      0.00049
    23.91000   2058.00000   2029.89387      0.00049
    23.92000   2011.00000   2028.66951      0.00050
    23.93000   2004.00000   2027.45100      0.00050
    23.94000   2008.00000   2026.23758      0.00050
    23.95000   2090.00000   2025.02838      0.00048
    23.96000   2016.00000   2023.82254      0.00050
    23.97000   2058.00000   2022.61917      0.00049
    23.98000   2000.00000   2021.41719      0.00050
    23.99000   1987.00000   2020.21553      0.00050
    24.00000   1947.00000   2019.01291      0.00051
    24.01000   2019.00000   2017.80788      0.00050
    24.02000   2067.00000   2016.59878      0.00048
    24.03000   2002.00000   2015.38352      0.00050
    24.04000   1952.00000   2014.15965      0.00051
    24.05000   1990.00000   2012.92395      0.00050
    24.06000   1960.00000   2011.67229      0.00051
    24.07000   2018.00000   2010.39861      0.00050
    24.08000   1888.00000   2009.09387      0.00053
    24.09000   1937.00000   2007.74441      0.00052
    24.10000   2019.00000   2006.32776      0.00050
    24.11000   1995.00000   2004.79378      0.00050
    24.12000   1992.00000   2003.04316      0.00050
    24.13000   1961.00000   2001.10894      0.00051
    24.14000   1976.00000   1999.40483      0.00051
    24.15000   2010.00000   1998.21955      0.00050
    24.16000   1985.00000   1996.96374      0.00050
    24.17000   1957.00000   1995.63286      0.00051
    24.18000   2004.00000   1994.19128      0.00050
    24.19000   1994.00000   1993.14356      0.00050
    24.20000   2027.00000   1992.11882      0.00049
    24.21000   2054.00000   1991.14380      0.00049
    24.22000   2017.00000   1990.18252      0.00050
    24.23000   1907.00000   1989.23834      0.00052
    24.24000   1995.00000   1988.31545      0.00050
    24.25000   2004.00000   1987.41956      0.00050
    24.26000   2021.00000   1986.55849      0.00049
    24.27000   2030.00000   1985.74401      0.00049
    24.28000   1950.00000   1984.99447      0.00051
    24.29000   1946.00000   1984.33931      0.00051
    24.30000   1976.00000   1983.83767      0.00051
    24.31000   2005.00000   1983.60550      0.00050
    24.32000   2060.00000   1983.69915      0.00049
    24.33000   1907.00000   1983.74518      0.00052
    24.34000   1999.00000   1983.15112      0.00050
    24.35000   1914.00000   1982.67856      0.00052
    24.36000   1889.00000   1982.37806      0.00053
    24.37000   1933.00000   1981.50300      0.00052
    24.38000   1957.00000   1980.42947      0.00051
    24.39000   2001.00000   1979.33453      0.00050
    24.40000   1915.00000   1978.69612      0.00052
    24.41000   1962.00000   1978.15522      0.00051
    24.42000   2020.00000   1977.67667      0.00050
    24.43000   1967.00000   1977.26875      0.00051
    24.44000   2030.00000   1976.93815      0.00049
    24.45000   2093.00000   1976.68877      0.00048
    24.46000   2003.00000   1976.52088      0.00050
    24.47000   1975.00000   1976.43086      0.00051
    24.48000   1997.00000   1976.41258      0.00050
    24.49000   1945.00000   1976.46510      0.00051
    24.50000   2027.00000   1976.63312      0.00049
    24.51000   2018.00000   1976.92308      0.00050
    24.52000   2077.00000   1976.93148      0.00048
    24.53000   1989.00000   1976.66903      0.00050
    24.54000   1971.00000   1976.41976      0.00051
    24.55000   2060.00000   1976.22744      0.00049
    24.56000   1956.00000   1975.57016      0.00051
    24.57000   1976.00000   1974.65897      0.00051
    24.58000   1917.00000   1973.70453      0.00052
    24.59000   1933.00000   1972.76527      0.00052
    24.60000   1949.00000   1971.88102      0.00051
    24.61000   2013.00000   1971.08388      0.00050
    24.62000   1963.00000   1970.39634      0.00051
    24.63000   1901.00000   1969.83118      0.00053
    24.64000   1966.00000   1969.39293      0.00051
    24.65000   1933.00000   1969.08029      0.00052
    24.66000   1980.00000   1968.88889      0.00051
    24.67000   2043.00000   1968.81393      0.00049
    24.68000   2034.00000   1968.85242      0.00049
    24.69000   1936.00000   1969.00496      0.00052
    24.70000   1941.00000   1969.27716      0.00052
    24.71000   1890.00000   1969.68100      0.00053
    24.72000   1929.00000   1970.23644      0.00052
    24.73000   1916.00000   1970.97355      0.00052
    24.74000   1974.00000   1971.93500      0.00051
    24.75000   1973.00000   1973.17869      0.00051
    24.76000   1932.00000   1974.78540      0.00052
    24.77000   1911.00000   1976.86154      0.00052
    24.78000   2000.00000   1979.54581      0.00050
    24.79000   2001.00000   1983.01600      0.00050
    24.80000   2012.00000   1987.49621      0.00050
    24.81000   1968.00000   1993.26452      0.00051
    24.82000   1981.00000   2000.66124      0.00050
    24.83000   1956.00000   2010.09829      0.00051
    24.84000   2024.00000   2022.07057      0.00049
    24.85000   2063.00000   2037.17099      0.00048
    24.86000   2060.00000   2056.11122      0.00049
    24.87000   2125.00000   2079.75089      0.00047
    24.88000   2143.00000   2109.13755      0.00047
    24.89000   2134.00000   2145.55899      0.00047
    24.90000   2282.00000   2190.60604      0.00044
    24.91000   2282.00000   2246.24124      0.00044
    24.92000   2311.00000   2314.86227      0.00043
    24.93000   2357.00000   2399.33828      0.00042
    24.94000   2535.00000   2502.99228      0.00039
    24.95000   2696.00000   2629.48818      0.00037
    24.96000   2811.00000   2782.58317      0.00036
    24.97000   2905.00000   2965.71948      0.00034
    24.98000   3211.00000   3181.43800      0.00031
    24.99000   3532.00000   3430.64803      0.00028
    25.00000   3646.00000   3711.83115      0.00027
    25.01000   4046.00000   4020.31253      0.00025
    25.02000   4451.00000   4347.76643      0.00022
    25.03000   4607.00000   4682.13154      0.00022
    25.04000   4976.00000   5008.06695      0.00020
    25.05000   5351.00000   5308.00372      0.00019
    25.06000   5576.00000   5563.83441      0.00018
    25.07000   5894.00000   5759.15177      0.00017
    25.08000   5824.00000   5881.81268      0.00017
    25.09000   5957.00000   5926.60301      0.00017
    25.10000   5860.00000   5897.14905      0.00017
    25.11000   5863.00000   5806.07421      0.00017
    25.12000   5633.00000   5672.13095      0.00018
    25.13000   5614.00000   5514.71053      0.00018
    25.14000   5270.00000   5353.54989      0.00019
    25.15000   5229.00000   5202.63806      0.00019
    25.16000   4972.00000   5068.96828      0.00020
    25.17000   4828.00000   4952.52914      0.00021
    25.18000   4788.00000   4847.19197      0.00021
    25.19000   4790.00000   4742.51028      0.00021
    25.20000   4497.00000   4626.26836      0.00022
    25.21000   4442.00000   4487.48496      0.00023
    25.22000   4289.00000   4319.29067      0.00023
    25.23000   4025.00000   4120.76912      0.00025
    25.24000   3884.00000   3896.98316      0.00026
    25.25000   3716.00000   3657.27659      0.00027
    25.26000   3322.00000   3412.84827      0.00030
    25.27000   3194.00000   3174.63562      0.00031
    25.28000   3000.00000   2951.92195      0.00033
    25.29000   2893.00000   2751.59301      0.00035
    25.30000   2727.00000   2577.86933      0.00037
    25.31000   2465.00000   2432.38087      0.00041
    25.32000   2446.00000   2314.50113      0.00041
    25.33000   2246.00000   2221.99938      0.00045
    25.34000   2215.00000   2151.56817      0.00045
    25.35000   2150.00000   2099.43232      0.00047
    25.36000   2024.00000   2061.83324      0.00049
    25.37000   1955.00000   2035.36459      0.00051
    25.38000   2017.00000   2017.16036      0.00050
    25.39000   1991.00000   2004.95893      0.00050
    25.40000   1994.00000   1997.07927      0.00050
    25.41000   2015.00000   1992.34592      0.00050
    25.42000   1943.00000   1989.99419      0.00051
    25.43000   1929.00000   1989.57730      0.00052
    25.44000   1947.00000   1990.88771      0.00051
    25.45000   1959.00000   1993.89749      0.00051
    25.46000   1933.00000   1998.71776      0.00052
    25.47000   1982.00000   2005.57476      0.00050
    25.48000   1971.00000   2014.79926      0.00051
    25.49000   2041.00000   2026.82620      0.00049
    25.50000   1991.00000   2042.20246      0.00050
    25.51000   1973.00000   2061.60139      0.00051
    25.52000   2056.00000   2085.84289      0.00049
    25.53000   2069.00000   2115.91762      0.00048
    25.54000   2068.00000   2153.01316      0.00048
    25.55000   2158.00000   2198.53791      0.00046
    25.56000   2193.00000   2254.13645      0.00046
    25.57000   2171.00000   2321.68731      0.00046
    25.58000   2288.00000   2403.27150      0.00044
    25.59000   2453.00000   2501.09863      0.00041
    25.60000   2518.00000   2617.37834      0.00040
    25.61000   2712.00000   2754.12769      0.00037
    25.62000   2893.00000   2912.91276      0.00035
    25.63000   2887.00000   3094.53243      0.00035
    25.64000   3172.00000   3298.66551      0.00032
    25.65000   3494.00000   3523.51376      0.00029
    25.66000   3753.00000   3765.48442      0.00027
    25.67000   3993.00000   4018.95966      0.00025
    25.68000   4202.00000   4276.20024      0.00024
    25.69000   4391.00000   4527.44885      0.00023
    25.70000   4727.00000   4761.38850      0.00021
    25.71000   4894.00000   4965.43469      0.00020
    25.72000   5114.00000   5125.41884      0.00020
    25.73000   5208.00000   5230.39221      0.00019
    25.74000   5231.00000   5272.68019      0.00019
    25.75000   5199.00000   5247.68943      0.00019
    25.76000   5087.00000   5155.46152      0.00020
    25.77000   4950.00000   5001.93895      0.00020
    25.78000   4834.00000   4796.19753      0.00021
    25.79000   4577.00000   4550.16343      0.00022
    25.80000   4388.00000   4277.66165      0.00023
    25.81000   3948.00000   3993.03712      0.00025
    25.82000   3694.00000   3709.63283      0.00027
    25.83000   3333.00000   3438.56831      0.00030
    25.84000   3155.00000   3188.10556      0.00032
    25.85000   3049.00000   2963.56869      0.00033
    25.86000   2755.00000   2767.58589      0.00036
    25.87000   2489.00000   2600.58745      0.00040
    25.88000   2337.00000   2461.92626      0.00043
    25.89000   2292.00000   2349.86033      0.00044
    25.90000   2175.00000   2260.83588      0.00046
    25.91000   2037.00000   2191.45589      0.00049
    25.92000   2075.00000   2138.42993      0.00048
    25.93000   2024.00000   2098.70175      0.00049
    25.94000   2081.00000   2069.59987      0.00048
    25.95000   2038.00000   2048.91621      0.00049
    25.96000   1879.00000   2034.92727      0.00053
    25.97000   1908.00000   2026.37449      0.00052
    25.98000   1960.00000   2022.42165      0.00051
    25.99000   2007.00000   2022.60348      0.00050
    26.00000   2049.00000   2026.77679      0.00049
    26.01000   1982.00000   2035.08013      0.00050
    26.02000   2030.00000   2047.90591      0.00049
    26.03000   2075.00000   2065.88625      0.00048
    26.04000   2085.00000   2089.89228      0.00048
    26.05000   2196.00000   2121.04789      0.00046
    26.06000   2155.00000   2160.75368      0.00046
    26.07000   2189.00000   2210.71188      0.00046
    26.08000   2259.00000   2272.90217      0.00044
    26.09000   2453.00000   2349.81452      0.00041
    26.10000   2398.00000   2445.07144      0.00042
    26.11000   2574.00000   2561.23575      0.00039
    26.12000   2733.00000   2701.81424      0.00037
    26.13000   2819.00000   2870.16266      0.00035
    26.14000   3162.00000   3069.38872      0.00032
    26.15000   3338.00000   3301.92673      0.00030
    26.16000   3478.00000   3568.72587      0.00029
    26.17000   3816.00000   3868.83972      0.00026
    26.18000   4217.00000   4198.74509      0.00024
    26.19000   4364.00000   4551.82713      0.00023
    26.20000   4879.00000   4918.02593      0.00020
    26.21000   5313.00000   5283.76534      0.00019
    26.22000   5685.00000   5632.22365      0.00018
    26.23000   5896.00000   5944.00431      0.00017
    26.24000   6241.00000   6198.28469      0.00016
    26.25000   6432.00000   6374.57385      0.00016
    26.26000   6370.00000   6455.21777      0.00016
    26.27000   6372.00000   6428.56069      0.00016
    26.28000   6327.00000   6292.05889      0.00016
    26.29000   6060.00000   6053.96970      0.00017
    26.30000   5652.00000   5732.37761      0.00018
    26.31000   5327.00000   5351.67146      0.00019
    26.32000   4920.00000   4938.06263      0.00020
    26.33000   4543.00000   4515.90070      0.00022
    26.34000   4060.00000   4105.52510      0.00025
    26.35000   3808.00000   3722.42028      0.00026
    26.36000   3462.00000   3377.15523      0.00029
    26.37000   3142.00000   3075.74125      0.00032
    26.38000   2814.00000   2820.23737      0.00036
    26.39000   2731.00000   2609.51975      0.00037
    26.40000   2446.00000   2440.13987      0.00041
    26.41000   2312.00000   2307.18529      0.00043
    26.42000   2263.00000   2205.05859      0.00044
    26.43000   2134.00000   2128.11129      0.00047
    26.44000   2144.00000   2071.09999      0.00047
    26.45000   2049.00000   2029.46353      0.00049
    26.46000   2032.00000   1999.44429      0.00049
    26.47000   2107.00000   1978.09005      0.00047
    26.48000   1940.00000   1963.17690      0.00052
    26.49000   1934.00000   1953.08929      0.00052
    26.50000   2011.00000   1946.68619      0.00050
    26.51000   1926.00000   1943.17206      0.00052
    26.52000   1958.00000   1941.98390      0.00051
    26.53000   1887.00000   1942.69893      0.00053
    26.54000   1943.00000   1944.96342      0.00051
    26.55000   1936.00000   1948.44173      0.00052
    26.56000   1977.00000   1952.78241      0.00051
    26.57000   1901.00000   1957.60026      0.00053
    26.58000   1911.00000   1962.47384      0.00052
    26.59000   1958.00000   1966.94196      0.00051
    26.60000   1920.00000   1970.49010      0.00052
    26.61000   1981.00000   1972.68188      0.00050
    26.62000   1978.00000   1973.14529      0.00051
    26.63000   1899.00000   1971.64690      0.00053
    26.64000   1914.00000   1968.16434      0.00052
    26.65000   1960.00000   1962.91970      0.00051
    26.66000   2001.00000   1956.35277      0.00050
    26.67000   1927.00000   1949.05395      0.00052
    26.68000   1879.00000   1941.75240      0.00053
    26.69000   1879.00000   1934.99014      0.00053
    26.70000   1882.00000   1928.26733      0.00053
    26.71000   1924.00000   1922.44450      0.00052
    26.72000   1917.00000   1917.94115      0.00052
    26.73000   1836.00000   1914.95994      0.00054
    26.74000   1884.00000   1913.61558      0.00053
    26.75000   1895.00000   1913.87009      0.00053
    26.76000   1837.00000   1915.76371      0.00054
    26.77000   1843.00000   1919.30977      0.00054
    26.78000   1877.00000   1924.56475      0.00053
    26.79000   1897.00000   1931.58887      0.00053
    26.80000   1889.00000   1940.49027      0.00053
    26.81000   1880.00000   1951.44742      0.00053
    26.82000   1908.00000   1964.72775      0.00052
    26.83000   1835.00000   1980.70699      0.00054
    26.84000   1891.00000   1999.89006      0.00053
    26.85000   2040.00000   2022.93503      0.00049
    26.86000   1990.00000   2050.68094      0.00050
    26.87000   2090.00000   2084.18092      0.00048
    26.88000   2179.00000   2124.74135      0.00046
    26.89000   2219.00000   2173.96740      0.00045
    26.90000   2287.00000   2233.81550      0.00044
    26.91000   2307.00000   2306.65147      0.00043
    26.92000   2468.00000   2395.31717      0.00041
    26.93000   2565.00000   2503.12049      0.00039
    26.94000   2706.00000   2633.84406      0.00037
    26.95000   2905.00000   2792.45555      0.00034
    26.96000   3119.00000   2983.87021      0.00032
    26.97000   3306.00000   3213.57984      0.00030
    26.98000   3718.00000   3487.27400      0.00027
    26.99000   3940.00000   3810.59168      0.00025
    27.00000   4328.00000   4188.57519      0.00023
    27.01000   4966.00000   4625.03293      0.00020
    27.02000   5363.00000   5121.77440      0.00019
    27.03000   5669.00000   5677.76368      0.00018
    27.04000   6452.00000   6288.26103      0.00015
    27.05000   7185.00000   6944.01157      0.00014
    27.06000   7723.00000   7630.72502      0.00013
    27.07000   8563.00000   8329.19429      0.00012
    27.08000   9081.00000   9014.35093      0.00011
    27.09000   9684.00000   9656.22830      0.00010
    27.10000  10391.00000  10221.08397      0.00009
    27.11000  10647.00000  10673.25259      0.00009
    27.12000  10957.00000  10978.11688      0.00008
    27.13000  10943.00000  11106.50692      0.00008
    27.14000  11056.00000  11040.09868      0.00008
    27.15000  10779.00000  10776.37403      0.00009
    27.16000  10312.00000  10330.91400      0.00009
    27.17000   9705.00000   9735.38107      0.00010
    27.18000   9300.00000   9031.65180      0.00011
    27.19000   8512.00000   8264.53176      0.00012
    27.20000   7555.00000   7475.71390      0.00013
    27.21000   6866.00000   6700.22626      0.00015
    27.22000   6130.00000   5965.11708      0.00016
    27.23000   5337.00000   5289.51346      0.00019
    27.24000   4836.00000   4685.32658      0.00021
    27.25000   4405.00000   4158.22274      0.00023
    27.26000   3943.00000   3708.71823      0.00025
    27.27000   3573.00000   3333.33585      0.00028
    27.28000   3344.00000   3025.76881      0.00030
    27.29000   2907.00000   2777.98128      0.00034
    27.30000   2801.00000   2581.17505      0.00036
    27.31000   2567.00000   2426.56997      0.00039
    27.32000   2415.00000   2305.97060      0.00041
    27.33000   2288.00000   2212.12326      0.00044
    27.34000   2188.00000   2138.88699      0.00046
    27.35000   2147.00000   2081.26017      0.00047
    27.36000   2081.00000   2035.30524      0.00048
    27.37000   2020.00000   1998.01467      0.00050
    27.38000   1918.00000   1967.15496      0.00052
    27.39000   1871.00000   1941.11974      0.00053
    27.40000   1838.00000   1918.70577      0.00054
    27.41000   1828.00000   1898.85376      0.00055
    27.42000   1773.00000   1881.09042      0.00056
    27.43000   1789.00000   1864.92094      0.00056
    27.44000   1757.00000   1849.79351      0.00057
    27.45000   1736.00000   1835.50932      0.00058
    27.46000   1712.00000   1823.58321      0.00058
    27.47000   1714.00000   1812.63217      0.00058
    27.48000   1736.00000   1802.66875      0.00058
    27.49000   1739.00000   1793.46102      0.00058
    27.50000   1750.00000   1784.93706      0.00057
    27.51000   1675.00000   1777.04069      0.00060
    27.52000   1684.00000   1769.72774      0.00059
    27.53000   1715.00000   1762.91684      0.00058
    27.54000   1648.00000   1756.50911      0.00061
    27.55000   1668.00000   1750.54027      0.00060
    27.56000   1653.00000   1744.97334      0.00060
    27.57000   1687.00000   1739.77812      0.00059
    27.58000   1697.00000   1734.93159      0.00059
    27.59000   1655.00000   1730.41476      0.00060
    27.60000   1645.00000   1726.21271      0.00061
    27.61000   1638.00000   1722.31464      0.00061
    27.62000   1580.00000   1718.71414      0.00063
    27.63000   1622.00000   1715.40954      0.00062
    27.64000   1638.00000   1712.40442      0.00061
    27.65000   1633.00000   1709.70824      0.00061
    27.66000   1711.00000   1707.33724      0.00058
    27.67000   1738.00000   1705.31545      0.00058
    27.68000   1589.00000   1703.67592      0.00063
    27.69000   1624.00000   1702.46227      0.00062
    27.70000   1653.00000   1701.73036      0.00060
    27.71000   1740.00000   1701.55000      0.00057
    27.72000   1691.00000   1702.00669      0.00059
    27.73000   1627.00000   1703.20284      0.00061
    27.74000   1650.00000   1705.25811      0.00061
    27.75000   1679.00000   1708.30813      0.00060
    27.76000   1589.00000   1712.50076      0.00063
    27.77000   1667.00000   1717.98913      0.00060
    27.78000   1699.00000   1724.92065      0.00059
    27.79000   1666.00000   1733.42168      0.00060
    27.80000   1645.00000   1743.57813      0.00061
    27.81000   1670.00000   1755.41307      0.00060
    27.82000   1742.00000   1768.86315      0.00057
    27.83000   1695.00000   1783.75667      0.00059
    27.84000   1730.00000   1799.79626      0.00058
    27.85000   1752.00000   1816.54941      0.00057
    27.86000   1763.00000   1833.44978      0.00057
    27.87000   1821.00000   1849.81168      0.00055
    27.88000   1778.00000   1864.86160      0.00056
    27.89000   1885.00000   1877.79564      0.00053
    27.90000   1812.00000   1887.84276      0.00055
    27.91000   1850.00000   1894.28267      0.00054
    27.92000   1876.00000   1896.66013      0.00053
    27.93000   1973.00000   1894.93890      0.00051
    27.94000   1842.00000   1889.38626      0.00054
    27.95000   1859.00000   1880.60007      0.00054
    27.96000   1784.00000   1869.45284      0.00056
    27.97000   1774.00000   1856.99599      0.00056
    27.98000   1844.00000   1844.36566      0.00054
    27.99000   1784.00000   1832.71700      0.00056
    28.00000   1706.00000   1823.04459      0.00059
    28.01000   1751.00000   1816.17067      0.00057
    28.02000   1824.00000   1812.79825      0.00055
    28.03000   1814.00000   1813.68203      0.00055
    28.04000   1805.00000   1819.47339      0.00055
    28.05000   1769.00000   1830.82214      0.00057
    28.06000   1866.00000   1848.43366      0.00054
    28.07000   1842.00000   1873.11325      0.00054
    28.08000   1874.00000   1905.80213      0.00053
    28.09000   1916.00000   1947.60045      0.00052
    28.10000   1943.00000   1999.77212      0.00051
    28.11000   2009.00000   2063.72614      0.00050
    28.12000   2138.00000   2140.96908      0.00047
    28.13000   2220.00000   2233.02404      0.00045
    28.14000   2356.00000   2341.31309      0.00042
    28.15000   2484.00000   2467.00341      0.00040
    28.16000   2616.00000   2610.82115      0.00038
    28.17000   2703.00000   2772.84220      0.00037
    28.18000   2953.00000   2952.27409      0.00034
    28.19000   3071.00000   3147.24658      0.00033
    28.20000   3313.00000   3354.63119      0.00030
    28.21000   3541.00000   3569.90611      0.00028
    28.22000   3794.00000   3787.07436      0.00026
    28.23000   3952.00000   3998.67946      0.00025
    28.24000   4213.00000   4195.94757      0.00024
    28.25000   4441.00000   4369.02783      0.00023
    28.26000   4597.00000   4507.51664      0.00022
    28.27000   4774.00000   4601.32880      0.00021
    28.28000   4706.00000   4641.98122      0.00021
    28.29000   4739.00000   4624.16154      0.00021
    28.30000   4636.00000   4547.15146      0.00022
    28.31000   4467.00000   4415.47296      0.00022
    28.32000   4330.00000   4238.31233      0.00023
    28.33000   3961.00000   4027.85817      0.00025
    28.34000   3865.00000   3797.24119      0.00026
    28.35000   3640.00000   3558.77440      0.00027
    28.36000   3317.00000   3322.81146      0.00030
    28.37000   3131.00000   3097.62685      0.00032
    28.38000   2899.00000   2889.34720      0.00034
    28.39000   2760.00000   2702.09210      0.00036
    28.40000   2452.00000   2538.28840      0.00041
    28.41000   2359.00000   2398.96507      0.00042
    28.42000   2314.00000   2284.04287      0.00043
    28.43000   2242.00000   2192.61810      0.00045
    28.44000   2128.00000   2123.23019      0.00047
    28.45000   2135.00000   2074.09915      0.00047
    28.46000   2034.00000   2043.31924      0.00049
    28.47000   1980.00000   2028.99858      0.00051
    28.48000   2034.00000   2029.34140      0.00049
    28.49000   2102.00000   2042.67449      0.00048
    28.50000   2122.00000   2067.42612      0.00047
    28.51000   2028.00000   2102.06784      0.00049
    28.52000   2203.00000   2145.03352      0.00045
    28.53000   2168.00000   2194.62320      0.00046
    28.54000   2271.00000   2248.86091      0.00044
    28.55000   2264.00000   2305.48849      0.00044
    28.56000   2424.00000   2362.67789      0.00041
    28.57000   2514.00000   2418.19004      0.00040
    28.58000   2520.00000   2468.33171      0.00040
    28.59000   2545.00000   2509.51902      0.00039
    28.60000   2673.00000   2538.47489      0.00037
    28.61000   2656.00000   2553.87565      0.00038
    28.62000   2728.00000   2552.86816      0.00037
    28.63000   2594.00000   2534.24943      0.00039
    28.64000   2620.00000   2498.33145      0.00038
    28.65000   2557.00000   2447.10345      0.00039
    28.66000   2495.00000   2383.72776      0.00040
    28.67000   2395.00000   2311.98181      0.00042
    28.68000   2302.00000   2235.67991      0.00043
    28.69000   2216.00000   2158.24661      0.00045
    28.70000   2099.00000   2082.49581      0.00048
    28.71000   2051.00000   2010.57453      0.00049
    28.72000   2045.00000   1944.00002      0.00049
    28.73000   1917.00000   1883.73464      0.00052
    28.74000   1830.00000   1830.27035      0.00055
    28.75000   1804.00000   1783.71301      0.00055
    28.76000   1738.00000   1743.86455      0.00058
    28.77000   1704.00000   1710.30255      0.00059
    28.78000   1657.00000   1682.45515      0.00060
    28.79000   1699.00000   1659.66886      0.00059
    28.80000   1652.00000   1641.26640      0.00061
    28.81000   1606.00000   1626.59290      0.00062
    28.82000   1597.00000   1615.04963      0.00063
    28.83000   1586.00000   1606.11593      0.00063
    28.84000   1576.00000   1599.36096      0.00063
    28.85000   1575.00000   1594.44757      0.00063
    28.86000   1542.00000   1591.13067      0.00065
    28.87000   1519.00000   1589.25249      0.00066
    28.88000   1509.00000   1588.73669      0.00066
    28.89000   1655.00000   1589.58286      0.00060
    28.90000   1584.00000   1591.86220      0.00063
    28.91000   1532.00000   1595.71503      0.00065
    28.92000   1616.00000   1601.34997      0.00062
    28.93000   1569.00000   1609.04520      0.00064
    28.94000   1597.00000   1619.15077      0.00063
    28.95000   1655.00000   1632.09384      0.00060
    28.96000   1604.00000   1648.41777      0.00062
    28.97000   1589.00000   1668.65324      0.00063
    28.98000   1650.00000   1692.87966      0.00061
    28.99000   1724.00000   1721.91801      0.00058
    29.00000   1755.00000   1756.43271      0.00057
    29.01000   1802.00000   1796.96606      0.00055
    29.02000   1884.00000   1843.97224      0.00053
    29.03000   1948.00000   1897.77627      0.00051
    29.04000   1968.00000   1958.52289      0.00051
    29.05000   2057.00000   2026.12413      0.00049
    29.06000   2128.00000   2100.20824      0.00047
    29.07000   2176.00000   2180.07150      0.00046
    29.08000   2225.00000   2264.63410      0.00045
    29.09000   2375.00000   2352.42233      0.00042
    29.10000   2398.00000   2441.57885      0.00042
    29.11000   2542.00000   2529.77649      0.00039
    29.12000   2739.00000   2614.37116      0.00037
    29.13000   2718.00000   2692.51308      0.00037
    29.14000   2833.00000   2761.34844      0.00035
    29.15000   2818.00000   2818.28106      0.00035
    29.16000   2802.00000   2861.24298      0.00036
    29.17000   2797.00000   2888.91212      0.00036
    29.18000   2825.00000   2900.82538      0.00035
    29.19000   2832.00000   2897.28571      0.00035
    29.20000   2767.00000   2878.99905      0.00036
    29.21000   2826.00000   2847.12053      0.00035
    29.22000   2783.00000   2802.90952      0.00036
    29.23000   2566.00000   2747.52941      0.00039
    29.24000   2634.00000   2682.17579      0.00038
    29.25000   2488.00000   2608.02305      0.00040
    29.26000   2493.00000   2526.80554      0.00040
    29.27000   2418.00000   2440.24758      0.00041
    29.28000   2246.00000   2350.18131      0.00045
    29.29000   2168.00000   2258.58082      0.00046
    29.30000   2089.00000   2167.53461      0.00048
    29.31000   2074.00000   2079.12344      0.00048
    29.32000   1962.00000   1995.24039      0.00051
    29.33000   1839.00000   1917.44675      0.00054
    29.34000   1773.00000   1846.75919      0.00056
    29.35000   1761.00000   1783.74277      0.00057
    29.36000   1612.00000   1728.52914      0.00062
    29.37000   1547.00000   1680.91096      0.00065
    29.38000   1534.00000   1640.42725      0.00065
    29.39000   1524.00000   1606.44557      0.00066
    29.40000   1523.00000   1578.23351      0.00066
    29.41000   1530.00000   1555.01836      0.00065
    29.42000   1539.00000   1536.03498      0.00065
    29.43000   1447.00000   1520.56175      0.00069
    29.44000   1469.00000   1507.94516      0.00068
    29.45000   1430.00000   1497.61406      0.00070
    29.46000   1419.00000   1489.08492      0.00070
    29.47000   1391.00000   1481.96015      0.00072
    29.48000   1389.00000   1475.92126      0.00072
    29.49000   1419.00000   1470.71946      0.00070
    29.50000   1387.00000   1466.16432      0.00072
    29.51000   1415.00000   1462.11277      0.00071
    29.52000   1421.00000   1458.45879      0.00070
    29.53000   1370.00000   1455.12460      0.00073
    29.54000   1392.00000   1452.05335      0.00072
    29.55000   1400.00000   1449.20336      0.00071
    29.56000   1378.00000   1446.54380      0.00073
    29.57000   1391.00000   1444.05153      0.00072
    29.58000   1375.00000   1441.70879      0.00073
    29.59000   1400.00000   1439.50172      0.00071
    29.60000   1363.00000   1437.41925      0.00073
    29.61000   1381.00000   1435.45240      0.00072
    29.62000   1348.00000   1433.59384      0.00074
    29.63000   1334.00000   1431.83754      0.00075
    29.64000   1332.00000   1430.17861      0.00075
    29.65000   1394.00000   1428.61315      0.00072
    29.66000   1373.00000   1427.13819      0.00073
    29.67000   1369.00000   1425.75166      0.00073
    29.68000   1373.00000   1424.45242      0.00073
    29.69000   1404.00000   1423.24028      0.00071
    29.70000   1432.00000   1422.11604      0.00070
    29.71000   1343.00000   1421.08153      0.00074
    29.72000   1428.00000   1420.14007      0.00070
    29.73000   1403.00000   1419.29660      0.00071
    29.74000   1378.00000   1418.55810      0.00073
    29.75000   1336.00000   1417.93413      0.00075
    29.76000   1304.00000   1417.43735      0.00077
    29.77000   1410.00000   1417.08446      0.00071
    29.78000   1318.00000   1416.89703      0.00076
    29.79000   1355.00000   1416.90309      0.00074
    29.80000   1309.00000   1417.13765      0.00076
    29.81000   1429.00000   1417.64137      0.00070
    29.82000   1425.00000   1418.46888      0.00070
    29.83000   1425.00000   1419.68608      0.00070
    29.84000   1369.00000   1421.36218      0.00073
    29.85000   1422.00000   1423.59632      0.00070
    29.86000   1425.00000   1426.62187      0.00070
    29.87000   1401.00000   1430.54038      0.00071
    29.88000   1501.00000   1435.50642      0.00067
    29.89000   1475.00000   1441.69479      0.00068
    29.90000   1460.00000   1449.28866      0.00068
    29.91000   1468.00000   1458.33463      0.00068
    29.92000   1398.00000   1469.02652      0.00072
    29.93000   1517.00000   1482.68346      0.00066
    29.94000   1423.00000   1498.75344      0.00070
    29.95000   1552.00000   1517.48855      0.00064
    29.96000   1584.00000   1538.91328      0.00063
    29.97000   1485.00000   1563.04173      0.00067
    29.98000   1582.00000   1589.76673      0.00063
    29.99000   1537.00000   1618.83540      0.00065
    30.00000   1628.00000   1649.82619      0.00061
    30.01000   1709.00000   1682.13097      0.00059
    30.02000   1718.00000   1714.94364      0.00058
    30.03000   1722.00000   1747.25681      0.00058
    30.04000   1825.00000   1777.86845      0.00055
    30.05000   1865.00000   1805.41276      0.00054
    30.06000   1892.00000   1828.41764      0.00053
    30.07000   1868.00000   1845.40314      0.00054
    30.08000   1843.00000   1855.03910      0.00054
    30.09000   1956.00000   1856.34897      0.00051
    30.10000   1825.00000   1848.91792      0.00055
    30.11000   1764.00000   1833.03478      0.00057
    30.12000   1793.00000   1809.72817      0.00056
    30.13000   1787.00000   1780.50519      0.00056
    30.14000   1776.00000   1746.70963      0.00056
    30.15000   1772.00000   1710.34187      0.00056
    30.16000   1667.00000   1673.12125      0.00060
    30.17000   1633.00000   1636.41371      0.00061
    30.18000   1568.00000   1601.27406      0.00064
    30.19000   1521.00000   1568.46352      0.00066
    30.20000   1583.00000   1538.48517      0.00063
    30.21000   1505.00000   1511.63953      0.00066
    30.22000   1482.00000   1488.01715      0.00067
    30.23000   1451.00000   1467.56232      0.00069
    30.24000   1426.00000   1450.10770      0.00070
    30.25000   1531.00000   1435.40875      0.00065
    30.26000   1418.00000   1423.17200      0.00071
    30.27000   1368.00000   1413.08164      0.00073
    30.28000   1398.00000   1404.82121      0.00072
    30.29000   1456.00000   1398.08992      0.00069
    30.30000   1405.00000   1392.61307      0.00071
    30.31000   1383.00000   1388.14740      0.00072
    30.32000   1347.00000   1384.48093      0.00074
    30.33000   1347.00000   1381.41741      0.00074
    30.34000   1306.00000   1378.79173      0.00077
    30.35000   1358.00000   1376.65052      0.00074
    30.36000   1429.00000   1375.01111      0.00070
    30.37000   1349.00000   1373.68814      0.00074
    30.38000   1285.00000   1372.60734      0.00078
    30.39000   1361.00000   1371.73863      0.00073
    30.40000   1359.00000   1371.06311      0.00074
    30.41000   1369.00000   1370.57296      0.00073
    30.42000   1338.00000   1370.28425      0.00075
    30.43000   1351.00000   1370.19447      0.00074
    30.44000   1335.00000   1370.13120      0.00075
    30.45000   1368.00000   1370.17061      0.00073
    30.46000   1360.00000   1370.33258      0.00074
    30.47000   1354.00000   1370.60841      0.00074
    30.48000   1319.00000   1371.06697      0.00076
    30.49000   1339.00000   1371.76636      0.00075
    30.50000   1402.00000   1372.66817      0.00071
    30.51000   1297.00000   1373.77511      0.00077
    30.52000   1358.00000   1375.03693      0.00074
    30.53000   1349.00000   1376.46376      0.00074
    30.54000   1317.00000   1378.10516      0.00076
    30.55000   1321.00000   1379.98538      0.00076
    30.56000   1301.00000   1382.12878      0.00077
    30.57000   1378.00000   1384.56506      0.00073
    30.58000   1357.00000   1387.33059      0.00074
    30.59000   1314.00000   1390.47026      0.00076
    30.60000   1393.00000   1394.03962      0.00072
    30.61000   1404.00000   1398.10770      0.00071
    30.62000   1366.00000   1402.76039      0.00073
    30.63000   1343.00000   1408.10443      0.00074
    30.64000   1399.00000   1414.27215      0.00071
    30.65000   1283.00000   1421.42642      0.00078
    30.66000   1424.00000   1429.76090      0.00070
    30.67000   1425.00000   1439.51934      0.00070
    30.68000   1402.00000   1451.08829      0.00071
    30.69000   1461.00000   1464.86626      0.00068
    30.70000   1421.00000   1481.26368      0.00070
    30.71000   1483.00000   1500.80372      0.00067
    30.72000   1565.00000   1524.11039      0.00064
    30.73000   1505.00000   1551.89609      0.00066
    30.74000   1561.00000   1584.95610      0.00064
    30.75000   1632.00000   1624.15464      0.00061
    30.76000   1627.00000   1670.39804      0.00061
    30.77000   1703.00000   1724.60060      0.00059
    30.78000   1770.00000   1787.69026      0.00056
    30.79000   1821.00000   1860.53409      0.00055
    30.80000   1901.00000   1943.71998      0.00053
    30.81000   2097.00000   2037.64469      0.00048
    30.82000   2167.00000   2142.39876      0.00046
    30.83000   2261.00000   2257.67565      0.00044
    30.84000   2409.00000   2382.69641      0.00042
    30.85000   2519.00000   2516.14346      0.00040
    30.86000   2673.00000   2656.10718      0.00037
    30.87000   2844.00000   2800.04873      0.00035
    30.88000   2995.00000   2944.78565      0.00033
    30.89000   3123.00000   3086.51310      0.00032
    30.90000   3237.00000   3220.88675      0.00031
    30.91000   3371.00000   3343.20679      0.00030
    30.92000   3419.00000   3448.74616      0.00029
    30.93000   3531.00000   3533.25238      0.00028
    30.94000   3744.00000   3593.59263      0.00027
    30.95000   3665.00000   3628.29624      0.00027
    30.96000   3579.00000   3637.93378      0.00028
    30.97000   3660.00000   3625.17034      0.00027
    30.98000   3517.00000   3594.39671      0.00028
    30.99000   3657.00000   3550.38288      0.00027
    31.00000   3523.00000   3497.87437      0.00028
    31.01000   3442.00000   3440.78150      0.00029
    31.02000   3465.00000   3381.73877      0.00029
    31.03000   3316.00000   3321.97380      0.00030
    31.04000   3321.00000   3261.40648      0.00030
    31.05000   3249.00000   3198.92212      0.00031
    31.06000   3151.00000   3132.78741      0.00032
    31.07000   3180.00000   3061.18055      0.00031
    31.08000   2928.00000   2982.76708      0.00034
    31.09000   2864.00000   2897.19078      0.00035
    31.10000   2791.00000   2805.32086      0.00036
    31.11000   2749.00000   2709.15818      0.00036
    31.12000   2560.00000   2611.44065      0.00039
    31.13000   2498.00000   2515.11177      0.00040
    31.14000   2416.00000   2422.84060      0.00041
    31.15000   2265.00000   2336.70724      0.00044
    31.16000   2119.00000   2258.06758      0.00047
    31.17000   2134.00000   2187.54699      0.00047
    31.18000   1994.00000   2125.09798      0.00050
    31.19000   1982.00000   2070.11088      0.00050
    31.20000   1956.00000   2021.54391      0.00051
    31.21000   1949.00000   1978.04130      0.00051
    31.22000   1953.00000   1938.10709      0.00051
    31.23000   1872.00000   1900.30049      0.00053
    31.24000   1772.00000   1863.43618      0.00056
    31.25000   1816.00000   1826.78901      0.00055
    31.26000   1835.00000   1790.12555      0.00054
    31.27000   1719.00000   1753.63952      0.00058
    31.28000   1618.00000   1717.78336      0.00062
    31.29000   1685.00000   1683.07790      0.00059
    31.30000   1652.00000   1649.96776      0.00061
    31.31000   1596.00000   1618.74547      0.00063
    31.32000   1611.00000   1589.53306      0.00062
    31.33000   1562.00000   1562.30206      0.00064
    31.34000   1523.00000   1536.91737      0.00066
    31.35000   1460.00000   1513.19452      0.00068
    31.36000   1493.00000   1490.95781      0.00067
    31.37000   1451.00000   1470.08377      0.00069
    31.38000   1473.00000   1450.51782      0.00068
    31.39000   1450.00000   1432.26335      0.00069
    31.40000   1447.00000   1415.35450      0.00069
    31.41000   1392.00000   1399.82847      0.00072
    31.42000   1451.00000   1385.70741      0.00069
    31.43000   1336.00000   1372.99134      0.00075
    31.44000   1359.00000   1361.65794      0.00074
    31.45000   1330.00000   1351.66515      0.00075
    31.46000   1354.00000   1342.95393      0.00074
    31.47000   1377.00000   1335.45222      0.00073
    31.48000   1349.00000   1329.07619      0.00074
    31.49000   1310.00000   1323.72484      0.00076
    31.50000   1289.00000   1319.30447      0.00078
    31.51000   1272.00000   1315.72848      0.00079
    31.52000   1346.00000   1312.91429      0.00074
    31.53000   1301.00000   1310.79117      0.00077
    31.54000   1302.00000   1309.30480      0.00077
    31.55000   1303.00000   1308.42049      0.00077
    31.56000   1276.00000   1308.12621      0.00078
    31.57000   1353.00000   1308.43517      0.00074
    31.58000   1376.00000   1309.38971      0.00073
    31.59000   1402.00000   1311.06710      0.00071
    31.60000   1354.00000   1313.58923      0.00074
    31.61000   1331.00000   1317.16336      0.00075
    31.62000   1369.00000   1321.97244      0.00073
    31.63000   1378.00000   1327.80767      0.00073
    31.64000   1397.00000   1335.20659      0.00072
    31.65000   1439.00000   1344.56786      0.00069
    31.66000   1471.00000   1356.30075      0.00068
    31.67000   1531.00000   1370.87696      0.00065
    31.68000   1540.00000   1388.83006      0.00065
    31.69000   1526.00000   1410.74639      0.00066
    31.70000   1565.00000   1437.24859      0.00064
    31.71000   1612.00000   1468.97087      0.00062
    31.72000   1622.00000   1506.52607      0.00062
    31.73000   1587.00000   1550.47888      0.00063
    31.74000   1666.00000   1601.24828      0.00060
    31.75000   1812.00000   1658.83361      0.00055
    31.76000   1746.00000   1723.20954      0.00057
    31.77000   1844.00000   1794.13776      0.00054
    31.78000   1917.00000   1870.86439      0.00052
    31.79000   2060.00000   1951.81180      0.00049
    31.80000   2137.00000   2035.46226      0.00047
    31.81000   2179.00000   2119.68718      0.00046
    31.82000   2265.00000   2201.80188      0.00044
    31.83000   2270.00000   2278.65760      0.00044
    31.84000   2311.00000   2346.73349      0.00043
    31.85000   2422.00000   2402.30006      0.00041
    31.86000   2490.00000   2441.73779      0.00040
    31.87000   2466.00000   2462.01844      0.00041
    31.88000   2398.00000   2460.86345      0.00042
    31.89000   2428.00000   2437.76062      0.00041
    31.90000   2353.00000   2393.90284      0.00042
    31.91000   2263.00000   2332.13406      0.00044
    31.92000   2178.00000   2256.25311      0.00046
    31.93000   2048.00000   2170.53329      0.00049
    31.94000   1964.00000   2079.56564      0.00051
    31.95000   1935.00000   1987.26529      0.00052
    31.96000   1854.00000   1896.82339      0.00054
    31.97000   1725.00000   1810.69866      0.00058
    31.98000   1722.00000   1730.66231      0.00058
    31.99000   1645.00000   1657.87578      0.00061
    32.00000   1570.00000   1592.97700      0.00064
    32.01000   1598.00000   1536.16682      0.00063
    32.02000   1509.00000   1487.29683      0.00066
    32.03000   1473.00000   1445.97453      0.00068
    32.04000   1389.00000   1411.60912      0.00072
    32.05000   1414.00000   1383.36282      0.00071
    32.06000   1362.00000   1360.50806      0.00073
    32.07000   1418.00000   1342.31381      0.00071
    32.08000   1388.00000   1328.07150      0.00072
    32.09000   1315.00000   1317.15157      0.00076
    32.10000   1340.00000   1309.01807      0.00075
    32.11000   1338.00000   1303.14442      0.00075
    32.12000   1329.00000   1299.04672      0.00075
    32.13000   1304.00000   1296.52017      0.00077
    32.14000   1249.00000   1295.35037      0.00080
    32.15000   1341.00000   1295.36534      0.00075
    32.16000   1305.00000   1296.43713      0.00077
    32.17000   1302.00000   1298.46822      0.00077
    32.18000   1288.00000   1301.37732      0.00078
    32.19000   1339.00000   1305.08491      0.00075
    32.20000   1288.00000   1309.49964      0.00078
    32.21000   1296.00000   1314.50675      0.00077
    32.22000   1299.00000   1319.95953      0.00077
    32.23000   1290.00000   1325.67462      0.00078
    32.24000   1310.00000   1331.43114      0.00076
    32.25000   1344.00000   1336.97424      0.00074
    32.26000   1314.00000   1342.02449      0.00076
    32.27000   1334.00000   1346.29550      0.00075
    32.28000   1281.00000   1349.52252      0.00078
    32.29000   1324.00000   1351.50239      0.00076
    32.30000   1371.00000   1352.14001      0.00073
    32.31000   1344.00000   1351.48878      0.00074
    32.32000   1360.00000   1349.76882      0.00074
    32.33000   1303.00000   1347.35284      0.00077
    32.34000   1393.00000   1344.72332      0.00072
    32.35000   1398.00000   1342.41782      0.00072
    32.36000   1312.00000   1340.98073      0.00076
    32.37000   1298.00000   1340.93166      0.00077
    32.38000   1415.00000   1342.74930      0.00071
    32.39000   1387.00000   1346.86591      0.00072
    32.40000   1363.00000   1353.66481      0.00073
    32.41000   1385.00000   1363.47784      0.00072
    32.42000   1399.00000   1376.58133      0.00071
    32.43000   1415.00000   1393.19104      0.00071
    32.44000   1337.00000   1413.46780      0.00075
    32.45000   1501.00000   1437.47858      0.00067
    32.46000   1521.00000   1464.99243      0.00066
    32.47000   1598.00000   1495.74304      0.00063
    32.48000   1583.00000   1529.53703      0.00063
    32.49000   1639.00000   1565.92025      0.00061
    32.50000   1656.00000   1604.25370      0.00060
    32.51000   1688.00000   1643.71838      0.00059
    32.52000   1727.00000   1683.30482      0.00058
    32.53000   1721.00000   1721.81057      0.00058
    32.54000   1755.00000   1757.85323      0.00057
    32.55000   1861.00000   1789.91059      0.00054
    32.56000   1867.00000   1816.40122      0.00054
    32.57000   1890.00000   1835.81429      0.00053
    32.58000   1886.00000   1846.87990      0.00053
    32.59000   1884.00000   1848.76553      0.00053
    32.60000   1893.00000   1841.29705      0.00053
    32.61000   1915.00000   1824.95432      0.00052
    32.62000   1867.00000   1800.62723      0.00054
    32.63000   1801.00000   1769.33243      0.00056
    32.64000   1830.00000   1732.85665      0.00055
    32.65000   1820.00000   1692.82112      0.00055
    32.66000   1790.00000   1650.70703      0.00056
    32.67000   1732.00000   1607.82957      0.00058
    32.68000   1614.00000   1565.31628      0.00062
    32.69000   1576.00000   1524.09444      0.00063
    32.70000   1594.00000   1484.92986      0.00063
    32.71000   1510.00000   1448.59742      0.00066
    32.72000   1502.00000   1415.48793      0.00067
    32.73000   1480.00000   1385.85502      0.00068
    32.74000   1423.00000   1359.81876      0.00070
    32.75000   1425.00000   1337.40179      0.00070
    32.76000   1343.00000   1318.52980      0.00074
    32.77000   1315.00000   1303.05442      0.00076
    32.78000   1393.00000   1290.77354      0.00072
    32.79000   1376.00000   1281.44703      0.00073
    32.80000   1353.00000   1274.81176      0.00074
    32.81000   1337.00000   1270.60630      0.00075
    32.82000   1345.00000   1268.55076      0.00074
    32.83000   1222.00000   1268.35359      0.00082
    32.84000   1248.00000   1269.70830      0.00080
    32.85000   1358.00000   1272.30576      0.00074
    32.86000   1282.00000   1275.82760      0.00078
    32.87000   1272.00000   1279.94562      0.00079
    32.88000   1296.00000   1284.32498      0.00077
    32.89000   1275.00000   1288.63164      0.00078
    32.90000   1335.00000   1292.54597      0.00075
    32.91000   1311.00000   1295.78326      0.00076
    32.92000   1307.00000   1298.11982      0.00077
    32.93000   1226.00000   1299.41182      0.00082
    32.94000   1332.00000   1299.61777      0.00075
    32.95000   1355.00000   1298.93004      0.00074
    32.96000   1263.00000   1297.82516      0.00079
    32.97000   1263.00000   1297.09110      0.00079
    32.98000   1307.00000   1296.83920      0.00077
    32.99000   1317.00000   1297.76950      0.00076
    33.00000   1236.00000   1300.58558      0.00081
    33.01000   1272.00000   1305.99880      0.00079
    33.02000   1380.00000   1314.82254      0.00072
    33.03000   1328.00000   1327.94984      0.00075
    33.04000   1374.00000   1346.34982      0.00073
    33.05000   1399.00000   1371.06934      0.00071
    33.06000   1317.00000   1403.22364      0.00076
    33.07000   1445.00000   1443.97055      0.00069
    33.08000   1513.00000   1494.46429      0.00066
    33.09000   1577.00000   1555.78595      0.00063
    33.10000   1601.00000   1628.85027      0.00062
    33.11000   1729.00000   1714.29115      0.00058
    33.12000   1789.00000   1812.33234      0.00056
    33.13000   1853.00000   1922.65265      0.00054
    33.14000   1959.00000   2044.25793      0.00051
    33.15000   2195.00000   2175.37323      0.00046
    33.16000   2252.00000   2313.36856      0.00044
    33.17000   2474.00000   2454.73171      0.00040
    33.18000   2608.00000   2595.10305      0.00038
    33.19000   2735.00000   2729.39414      0.00037
    33.20000   2870.00000   2852.02026      0.00035
    33.21000   2906.00000   2957.28387      0.00034
    33.22000   3096.00000   3039.90759      0.00032
    33.23000   3155.00000   3095.45678      0.00032
    33.24000   3236.00000   3120.71119      0.00031
    33.25000   3158.00000   3114.85714      0.00032
    33.26000   3163.00000   3078.54240      0.00032
    33.27000   3051.00000   3013.57270      0.00033
    33.28000   3037.00000   2922.92740      0.00033
    33.29000   2966.00000   2810.84357      0.00034
    33.30000   2757.00000   2682.30607      0.00036
    33.31000   2642.00000   2542.90315      0.00038
    33.32000   2445.00000   2398.40060      0.00041
    33.33000   2296.00000   2254.20705      0.00044
    33.34000   2174.00000   2114.93118      0.00046
    33.35000   1999.00000   1984.13897      0.00050
    33.36000   1850.00000   1864.30855      0.00054
    33.37000   1676.00000   1756.91829      0.00060
    33.38000   1674.00000   1662.59898      0.00060
    33.39000   1590.00000   1581.30435      0.00063
    33.40000   1487.00000   1512.47681      0.00067
    33.41000   1413.00000   1455.19889      0.00071
    33.42000   1404.00000   1408.32692      0.00071
    33.43000   1360.00000   1370.60508      0.00074
    33.44000   1391.00000   1340.75910      0.00072
    33.45000   1285.00000   1317.57060      0.00078
    33.46000   1288.00000   1299.93534      0.00078
    33.47000   1330.00000   1286.92897      0.00075
    33.48000   1304.00000   1277.78872      0.00077
    33.49000   1229.00000   1271.51197      0.00081
    33.50000   1264.00000   1267.24403      0.00079
    33.51000   1249.00000   1264.90214      0.00080
    33.52000   1287.00000   1264.24138      0.00078
    33.53000   1280.00000   1265.06773      0.00078
    33.54000   1269.00000   1267.27780      0.00079
    33.55000   1236.00000   1270.84767      0.00081
    33.56000   1243.00000   1275.82470      0.00080
    33.57000   1298.00000   1282.32224      0.00077
    33.58000   1338.00000   1290.51712      0.00075
    33.59000   1312.00000   1300.64899      0.00076
    33.60000   1281.00000   1313.02104      0.00078
    33.61000   1396.00000   1328.00067      0.00072
    33.62000   1371.00000   1346.01864      0.00073
    33.63000   1360.00000   1367.56519      0.00074
    33.64000   1431.00000   1393.17966      0.00070
    33.65000   1464.00000   1423.40401      0.00068
    33.66000   1519.00000   1458.87489      0.00066
    33.67000   1533.00000   1500.72956      0.00065
    33.68000   1583.00000   1549.29172      0.00063
    33.69000   1627.00000   1605.21281      0.00061
    33.70000   1710.00000   1668.97667      0.00058
    33.71000   1757.00000   1740.99375      0.00057
    33.72000   1877.00000   1821.50575      0.00053
    33.73000   1867.00000   1910.53776      0.00054
    33.74000   2015.00000   2007.84974      0.00050
    33.75000   2111.00000   2112.88833      0.00047
    33.76000   2148.00000   2224.73966      0.00047
    33.77000   2301.00000   2342.08501      0.00043
    33.78000   2338.00000   2463.16243      0.00043
    33.79000   2625.00000   2585.74226      0.00038
    33.80000   2707.00000   2707.13082      0.00037
    33.81000   2723.00000   2824.22430      0.00037
    33.82000   2895.00000   2933.63927      0.00035
    33.83000   2886.00000   3031.93941      0.00035
    33.84000   3030.00000   3115.95356      0.00033
    33.85000   3188.00000   3183.13830      0.00031
    33.86000   3162.00000   3231.89551      0.00032
    33.87000   3257.00000   3261.73890      0.00031
    33.88000   3226.00000   3273.23466      0.00031
    33.89000   3296.00000   3267.71678      0.00030
    33.90000   3206.00000   3246.86275      0.00031
    33.91000   3250.00000   3212.26821      0.00031
    33.92000   3333.00000   3165.15364      0.00030
    33.93000   3256.00000   3106.28120      0.00031
    33.94000   3187.00000   3036.08525      0.00031
    33.95000   3026.00000   2954.95333      0.00033
    33.96000   2965.00000   2863.55105      0.00034
    33.97000   2871.00000   2763.07862      0.00035
    33.98000   2815.00000   2655.36040      0.00036
    33.99000   2769.00000   2542.72783      0.00036
    34.00000   2581.00000   2427.86815      0.00039
    34.01000   2457.00000   2313.48973      0.00041
    34.02000   2279.00000   2202.05748      0.00044
    34.03000   2175.00000   2095.62501      0.00046
    34.04000   2083.00000   1995.76266      0.00048
    34.05000   2090.00000   1903.55414      0.00048
    34.06000   1911.00000   1819.65733      0.00052
    34.07000   1884.00000   1744.37884      0.00053
    34.08000   1779.00000   1677.75767      0.00056
    34.09000   1728.00000   1619.65354      0.00058
    34.10000   1659.00000   1569.84163      0.00060
    34.11000   1606.00000   1527.81008      0.00062
    34.12000   1554.00000   1492.45365      0.00064
    34.13000   1506.00000   1463.72552      0.00066
    34.14000   1482.00000   1441.25529      0.00067
    34.15000   1470.00000   1424.66204      0.00068
    34.16000   1438.00000   1413.63203      0.00070
    34.17000   1427.00000   1407.96836      0.00070
    34.18000   1412.00000   1407.59874      0.00071
    34.19000   1495.00000   1412.58380      0.00067
    34.20000   1483.00000   1423.12139      0.00067
    34.21000   1532.00000   1439.54460      0.00065
    34.22000   1487.00000   1462.32152      0.00067
    34.23000   1590.00000   1492.00136      0.00063
    34.24000   1616.00000   1529.05992      0.00062
    34.25000   1630.00000   1574.23259      0.00061
    34.26000   1658.00000   1628.15029      0.00060
    34.27000   1810.00000   1691.36290      0.00055
    34.28000   1828.00000   1764.26999      0.00055
    34.29000   1900.00000   1847.05921      0.00053
    34.30000   1971.00000   1939.63290      0.00051
    34.31000   2163.00000   2041.54001      0.00046
    34.32000   2182.00000   2151.90597      0.00046
    34.33000   2201.00000   2269.37726      0.00045
    34.34000   2447.00000   2392.07902      0.00041
    34.35000   2537.00000   2517.60576      0.00039
    34.36000   2610.00000   2642.96661      0.00038
    34.37000   2820.00000   2764.39499      0.00035
    34.38000   2950.00000   2878.04222      0.00034
    34.39000   3139.00000   2979.85268      0.00032
    34.40000   3065.00000   3065.85137      0.00033
    34.41000   3167.00000   3132.60087      0.00032
    34.42000   3241.00000   3177.60372      0.00031
    34.43000   3272.00000   3199.56364      0.00031
    34.44000   3361.00000   3198.42402      0.00030
    34.45000   3342.00000   3175.19897      0.00030
    34.46000   3209.00000   3131.71289      0.00031
    34.47000   3234.00000   3070.34208      0.00031
    34.48000   3069.00000   2993.91424      0.00033
    34.49000   3031.00000   2905.70111      0.00033
    34.50000   2946.00000   2809.44245      0.00034
    34.51000   2790.00000   2709.30110      0.00036
    34.52000   2798.00000   2609.70272      0.00036
    34.53000   2542.00000   2515.08051      0.00039
    34.54000   2396.00000   2429.59677      0.00042
    34.55000   2383.00000   2356.90077      0.00042
    34.56000   2358.00000   2300.00401      0.00042
    34.57000   2243.00000   2261.44688      0.00045
    34.58000   2177.00000   2243.01273      0.00046
    34.59000   2100.00000   2245.43691      0.00048
    34.60000   2203.00000   2268.80714      0.00045
    34.61000   2270.00000   2312.46449      0.00044
    34.62000   2417.00000   2374.91848      0.00041
    34.63000   2415.00000   2453.81367      0.00041
    34.64000   2555.00000   2545.91229      0.00039
    34.65000   2638.00000   2647.10512      0.00038
    34.66000   2806.00000   2752.46571      0.00036
    34.67000   2919.00000   2856.36559      0.00034
    34.68000   3017.00000   2952.70542      0.00033
    34.69000   2987.00000   3035.31539      0.00033
    34.70000   3136.00000   3098.25470      0.00032
    34.71000   3219.00000   3136.57230      0.00031
    34.72000   3160.00000   3146.76543      0.00032
    34.73000   3130.00000   3127.14746      0.00032
    34.74000   3032.00000   3077.89663      0.00033
    34.75000   3135.00000   3000.87326      0.00032
    34.76000   2901.00000   2899.34186      0.00034
    34.77000   2778.00000   2777.67760      0.00036
    34.78000   2638.00000   2641.09693      0.00038
    34.79000   2510.00000   2495.41555      0.00040
    34.80000   2278.00000   2346.03426      0.00044
    34.81000   2197.00000   2198.03664      0.00046
    34.82000   2064.00000   2056.03229      0.00048
    34.83000   1852.00000   1922.97183      0.00054
    34.84000   1901.00000   1801.13757      0.00053
    34.85000   1651.00000   1691.81115      0.00061
    34.86000   1564.00000   1595.52589      0.00064
    34.87000   1501.00000   1512.17158      0.00067
    34.88000   1448.00000   1441.14269      0.00069
    34.89000   1364.00000   1381.48037      0.00073
    34.90000   1332.00000   1332.00256      0.00075
    34.91000   1283.00000   1291.41756      0.00078
    34.92000   1289.00000   1258.41737      0.00078
    34.93000   1262.00000   1231.74934      0.00079
    34.94000   1194.00000   1210.26601      0.00084
    34.95000   1186.00000   1192.95491      0.00084
    34.96000   1178.00000   1178.95146      0.00085
    34.97000   1108.00000   1167.53861      0.00090
    34.98000   1203.00000   1158.13708      0.00083
    34.99000   1184.00000   1150.28984      0.00084
    35.00000   1169.00000   1143.64388      0.00086
    35.01000   1204.00000   1137.93171      0.00083
    35.02000   1117.00000   1132.95430      0.00090
    35.03000   1137.00000   1128.56689      0.00088
    35.04000   1164.00000   1124.67237      0.00086
    35.05000   1121.00000   1121.19394      0.00089
    35.06000   1130.00000   1117.99786      0.00088
    35.07000   1153.00000   1115.08234      0.00087
    35.08000   1164.00000   1112.42555      0.00086
    35.09000   1163.00000   1110.00434      0.00086
    35.10000   1173.00000   1107.80308      0.00085
    35.11000   1122.00000   1105.81604      0.00089
    35.12000   1113.00000   1104.06548      0.00090
    35.13000   1158.00000   1102.55117      0.00086
    35.14000   1207.00000   1101.03962      0.00083
    35.15000   1125.00000   1099.63047      0.00089
    35.16000   1121.00000   1098.35639      0.00089
    35.17000   1126.00000   1097.21390      0.00089
    35.18000   1130.00000   1096.19762      0.00088
    35.19000   1160.00000   1095.30302      0.00086
    35.20000   1112.00000   1094.52629      0.00090
    35.21000   1151.00000   1093.86433      0.00087
    35.22000   1088.00000   1093.31468      0.00092
    35.23000   1083.00000   1092.87549      0.00092
    35.24000   1116.00000   1092.54547      0.00090
    35.25000   1139.00000   1092.32390      0.00088
    35.26000   1138.00000   1092.21060      0.00088
    35.27000   1111.00000   1092.20591      0.00090
    35.28000   1013.00000   1092.31068      0.00099
    35.29000   1125.00000   1092.52631      0.00089
    35.30000   1109.00000   1092.85472      0.00090
    35.31000   1038.00000   1093.29838      0.00096
    35.32000   1080.00000   1093.86034      0.00093
    35.33000   1101.00000   1094.54424      0.00091
    35.34000   1093.00000   1095.35436      0.00091
    35.35000   1075.00000   1096.29565      0.00093
    35.36000   1113.00000   1097.37377      0.00090
    35.37000   1049.00000   1098.59519      0.00095
    35.38000   1060.00000   1099.96723      0.00094
    35.39000   1158.00000   1101.49819      0.00086
    35.40000   1129.00000   1103.19748      0.00089
    35.41000   1150.00000   1105.07573      0.00087
    35.42000   1146.00000   1107.14508      0.00087
    35.43000   1171.00000   1109.41940      0.00085
    35.44000   1133.00000   1111.91480      0.00088
    35.45000   1130.00000   1114.65041      0.00088
    35.46000   1120.00000   1117.65062      0.00089
    35.47000   1095.00000   1120.94443      0.00091
    35.48000   1165.00000   1124.54479      0.00086
    35.49000   1102.00000   1128.46589      0.00091
    35.50000   1119.00000   1132.76660      0.00089
    35.51000   1118.00000   1137.49813      0.00089
    35.52000   1222.00000   1142.71874      0.00082
    35.53000   1162.00000   1148.49943      0.00086
    35.54000   1162.00000   1154.92690      0.00086
    35.55000   1128.00000   1162.10710      0.00089
    35.56000   1194.00000   1170.16944      0.00084
    35.57000   1194.00000   1179.27148      0.00084
    35.58000   1184.00000   1189.60432      0.00084
    35.59000   1232.00000   1201.39825      0.00081
    35.60000   1256.00000   1214.92871      0.00080
    35.61000   1287.00000   1230.52214      0.00078
    35.62000   1288.00000   1248.56130      0.00078
    35.63000   1248.00000   1269.48967      0.00080
    35.64000   1249.00000   1293.81434      0.00080
    35.65000   1340.00000   1322.10737      0.00075
    35.66000   1415.00000   1355.00602      0.00071
    35.67000   1378.00000   1393.21928      0.00073
    35.68000   1470.00000   1437.51521      0.00068
    35.69000   1497.00000   1488.53889      0.00067
    35.70000   1593.00000   1546.81343      0.00063
    35.71000   1626.00000   1613.21490      0.00062
    35.72000   1723.00000   1688.42261      0.00058
    35.73000   1820.00000   1773.01638      0.00055
    35.74000   1892.00000   1867.42896      0.00053
    35.75000   2021.00000   1971.91694      0.00049
    35.76000   2119.00000   2086.52174      0.00047
    35.77000   2176.00000   2211.02676      0.00046
    35.78000   2338.00000   2344.91318      0.00043
    35.79000   2452.00000   2487.31382      0.00041
    35.80000   2594.00000   2636.96552      0.00039
    35.81000   2812.00000   2792.16307      0.00036
    35.82000   2987.00000   2950.72070      0.00033
    35.83000   3065.00000   3109.95871      0.00033
    35.84000   3225.00000   3266.81012      0.00031
    35.85000   3422.00000   3417.96841      0.00029
    35.86000   3615.00000   3559.79421      0.00028
    35.87000   3680.00000   3688.91681      0.00027
    35.88000   3835.00000   3802.65214      0.00026
    35.89000   3843.00000   3898.98338      0.00026
    35.90000   4004.00000   3977.02522      0.00025
    35.91000   3990.00000   4036.89014      0.00025
    35.92000   4014.00000   4079.40172      0.00025
    35.93000   3945.00000   4105.39161      0.00025
    35.94000   4059.00000   4115.39708      0.00025
    35.95000   4043.00000   4109.49701      0.00025
    35.96000   4083.00000   4086.83905      0.00024
    35.97000   4027.00000   4045.58771      0.00025
    35.98000   4029.00000   3983.32642      0.00025
    35.99000   3949.00000   3898.32551      0.00025
    36.00000   3911.00000   3789.65315      0.00026
    36.01000   3664.00000   3657.93952      0.00027
    36.02000   3569.00000   3505.70709      0.00028
    36.03000   3341.00000   3336.94784      0.00030
    36.04000   3130.00000   3156.51388      0.00032
    36.05000   2887.00000   2970.32412      0.00035
    36.06000   2776.00000   2783.79003      0.00036
    36.07000   2546.00000   2601.53251      0.00039
    36.08000   2382.00000   2427.24463      0.00042
    36.09000   2177.00000   2263.67182      0.00046
    36.10000   2087.00000   2112.68480      0.00048
    36.11000   1963.00000   1975.38599      0.00051
    36.12000   1766.00000   1852.19141      0.00057
    36.13000   1703.00000   1743.05973      0.00059
    36.14000   1588.00000   1647.95811      0.00063
    36.15000   1585.00000   1565.82431      0.00063
    36.16000   1548.00000   1495.60194      0.00065
    36.17000   1414.00000   1436.17464      0.00071
    36.18000   1441.00000   1386.31793      0.00069
    36.19000   1415.00000   1344.42111      0.00071
    36.20000   1312.00000   1309.39170      0.00076
    36.21000   1292.00000   1280.12632      0.00077
    36.22000   1219.00000   1255.77219      0.00082
    36.23000   1214.00000   1235.76921      0.00082
    36.24000   1230.00000   1219.27161      0.00081
    36.25000   1220.00000   1205.49054      0.00082
    36.26000   1172.00000   1193.87548      0.00085
    36.27000   1137.00000   1183.99248      0.00088
    36.28000   1166.00000   1175.70897      0.00086
    36.29000   1160.00000   1168.85180      0.00086
    36.30000   1168.00000   1163.14409      0.00086
    36.31000   1184.00000   1158.42169      0.00084
    36.32000   1206.00000   1154.60316      0.00083
    36.33000   1146.00000   1151.64295      0.00087
    36.34000   1211.00000   1149.52678      0.00083
    36.35000   1163.00000   1148.26899      0.00086
    36.36000   1193.00000   1147.91118      0.00084
    36.37000   1102.00000   1148.52215      0.00091
    36.38000   1165.00000   1150.19874      0.00086
    36.39000   1192.00000   1153.06715      0.00084
    36.40000   1138.00000   1157.28438      0.00088
    36.41000   1207.00000   1163.03934      0.00083
    36.42000   1215.00000   1170.55331      0.00082
    36.43000   1175.00000   1180.07901      0.00085
    36.44000   1200.00000   1191.89805      0.00083
    36.45000   1219.00000   1206.31610      0.00082
    36.46000   1204.00000   1223.65529      0.00083
    36.47000   1311.00000   1244.24362      0.00076
    36.48000   1270.00000   1268.40107      0.00079
    36.49000   1320.00000   1296.42283      0.00076
    36.50000   1396.00000   1328.55892      0.00072
    36.51000   1408.00000   1364.97930      0.00071
    36.52000   1478.00000   1405.73851      0.00068
    36.53000   1505.00000   1450.78163      0.00066
    36.54000   1532.00000   1499.89794      0.00065
    36.55000   1623.00000   1552.90889      0.00062
    36.56000   1592.00000   1609.28368      0.00063
    36.57000   1715.00000   1668.16443      0.00058
    36.58000   1741.00000   1728.49435      0.00057
    36.59000   1813.00000   1788.99629      0.00055
    36.60000   1843.00000   1848.12865      0.00054
    36.61000   1864.00000   1904.09950      0.00054
    36.62000   1968.00000   1954.90689      0.00051
    36.63000   1930.00000   1998.41732      0.00052
    36.64000   2033.00000   2032.48415      0.00049
    36.65000   2042.00000   2055.17600      0.00049
    36.66000   2055.00000   2065.00641      0.00049
    36.67000   2091.00000   2061.14602      0.00048
    36.68000   2057.00000   2043.59768      0.00049
    36.69000   2030.00000   2013.19268      0.00049
    36.70000   2007.00000   1971.39221      0.00050
    36.71000   1886.00000   1920.40901      0.00053
    36.72000   1893.00000   1862.65310      0.00053
    36.73000   1771.00000   1800.52547      0.00056
    36.74000   1685.00000   1736.23861      0.00059
    36.75000   1670.00000   1671.69964      0.00060
    36.76000   1636.00000   1608.46312      0.00061
    36.77000   1488.00000   1547.73206      0.00067
    36.78000   1494.00000   1490.38085      0.00067
    36.79000   1476.00000   1436.99922      0.00068
    36.80000   1346.00000   1388.02935      0.00074
    36.81000   1346.00000   1343.73606      0.00074
    36.82000   1361.00000   1304.06368      0.00073
    36.83000   1245.00000   1268.88286      0.00080
    36.84000   1216.00000   1237.98674      0.00082
    36.85000   1272.00000   1211.09624      0.00079
    36.86000   1237.00000   1187.88400      0.00081
    36.87000   1209.00000   1167.99554      0.00083
    36.88000   1178.00000   1151.06722      0.00085
    36.89000   1119.00000   1136.74103      0.00089
    36.90000   1194.00000   1124.67594      0.00084
    36.91000   1160.00000   1114.55613      0.00086
    36.92000   1088.00000   1106.09624      0.00092
    36.93000   1091.00000   1099.04397      0.00092
    36.94000   1089.00000   1093.18076      0.00092
    36.95000   1093.00000   1088.32067      0.00091
    36.96000   1070.00000   1084.30821      0.00093
    36.97000   1068.00000   1081.01547      0.00094
    36.98000   1094.00000   1078.33881      0.00091
    36.99000   1123.00000   1076.19557      0.00089
    37.00000   1148.00000   1074.52082      0.00087
    37.01000   1103.00000   1073.26450      0.00091
    37.02000   1081.00000   1072.38883      0.00093
    37.03000   1034.00000   1071.86622      0.00097
    37.04000   1044.00000   1071.67749      0.00096
    37.05000   1076.00000   1071.81051      0.00093
    37.06000   1020.00000   1072.25923      0.00098
    37.07000   1118.00000   1073.02307      0.00089
    37.08000   1039.00000   1074.10667      0.00096
    37.09000   1055.00000   1075.51998      0.00095
    37.10000   1157.00000   1077.27873      0.00086
    37.11000   1080.00000   1079.40533      0.00093
    37.12000   1060.00000   1081.93033      0.00094
    37.13000   1089.00000   1084.89442      0.00092
    37.14000   1072.00000   1088.35163      0.00093
    37.15000   1124.00000   1092.37453      0.00089
    37.16000   1080.00000   1097.06629      0.00093
    37.17000   1099.00000   1102.55967      0.00091
    37.18000   1078.00000   1108.92927      0.00093
    37.19000   1142.00000   1116.27754      0.00088
    37.20000   1137.00000   1124.90883      0.00088
    37.21000   1157.00000   1135.12050      0.00086
    37.22000   1172.00000   1147.26121      0.00085
    37.23000   1173.00000   1161.75486      0.00085
    37.24000   1205.00000   1179.10903      0.00083
    37.25000   1237.00000   1199.92112      0.00081
    37.26000   1297.00000   1224.88094      0.00077
    37.27000   1296.00000   1254.76820      0.00077
    37.28000   1270.00000   1290.44335      0.00079
    37.29000   1393.00000   1332.83071      0.00072
    37.30000   1395.00000   1382.89288      0.00072
    37.31000   1351.00000   1441.59621      0.00074
    37.32000   1526.00000   1509.86794      0.00066
    37.33000   1615.00000   1588.54594      0.00062
    37.34000   1734.00000   1678.32322      0.00058
    37.35000   1820.00000   1779.68916      0.00055
    37.36000   1834.00000   1892.87057      0.00055
    37.37000   2067.00000   2017.77505      0.00048
    37.38000   2180.00000   2153.94024      0.00046
    37.39000   2340.00000   2300.49352      0.00043
    37.40000   2483.00000   2456.12946      0.00040
    37.41000   2755.00000   2619.11627      0.00036
    37.42000   2936.00000   2787.34513      0.00034
    37.43000   3019.00000   2958.43189      0.00033
    37.44000   3287.00000   3129.86279      0.00030
    37.45000   3432.00000   3299.14644      0.00029
    37.46000   3565.00000   3463.91135      0.00028
    37.47000   3726.00000   3621.90239      0.00027
    37.48000   3855.00000   3770.88753      0.00026
    37.49000   4026.00000   3908.55115      0.00025
    37.50000   4241.00000   4032.46614      0.00024
    37.51000   4333.00000   4140.18527      0.00023
    37.52000   4344.00000   4229.41671      0.00023
    37.53000   4421.00000   4298.20853      0.00023
    37.54000   4506.00000   4345.08570      0.00022
    37.55000   4542.00000   4369.09165      0.00022
    37.56000   4433.00000   4369.69954      0.00023
    37.57000   4381.00000   4346.92462      0.00023
    37.58000   4496.00000   4301.11533      0.00022
    37.59000   4436.00000   4232.87024      0.00023
    37.60000   4130.00000   4143.06640      0.00024
    37.61000   3958.00000   4032.95386      0.00025
    37.62000   3956.00000   3904.24593      0.00025
    37.63000   3685.00000   3759.11136      0.00027
    37.64000   3623.00000   3600.05651      0.00028
    37.65000   3427.00000   3429.78810      0.00029
    37.66000   3285.00000   3251.16109      0.00030
    37.67000   3166.00000   3067.22385      0.00032
    37.68000   2855.00000   2881.26669      0.00035
    37.69000   2803.00000   2696.75947      0.00036
    37.70000   2592.00000   2517.14486      0.00039
    37.71000   2395.00000   2345.55628      0.00042
    37.72000   2257.00000   2184.57073      0.00044
    37.73000   1968.00000   2036.06969      0.00051
    37.74000   1824.00000   1901.21548      0.00055
    37.75000   1775.00000   1780.52161      0.00056
    37.76000   1645.00000   1673.99293      0.00061
    37.77000   1527.00000   1581.14796      0.00065
    37.78000   1503.00000   1501.20815      0.00067
    37.79000   1354.00000   1433.17069      0.00074
    37.80000   1367.00000   1375.91384      0.00073
    37.81000   1278.00000   1328.25566      0.00078
    37.82000   1226.00000   1289.01683      0.00082
    37.83000   1251.00000   1257.06950      0.00080
    37.84000   1189.00000   1231.37387      0.00084
    37.85000   1189.00000   1211.00366      0.00084
    37.86000   1148.00000   1195.16164      0.00087
    37.87000   1203.00000   1183.18623      0.00083
    37.88000   1234.00000   1174.55014      0.00081
    37.89000   1167.00000   1168.84929      0.00086
    37.90000   1162.00000   1165.77558      0.00086
    37.91000   1127.00000   1165.07039      0.00089
    37.92000   1166.00000   1166.79010      0.00086
    37.93000   1186.00000   1171.60550      0.00084
    37.94000   1224.00000   1179.20370      0.00082
    37.95000   1174.00000   1189.65912      0.00085
    37.96000   1188.00000   1203.17305      0.00084
    37.97000   1232.00000   1219.96365      0.00081
    37.98000   1295.00000   1240.24582      0.00077
    37.99000   1272.00000   1264.21008      0.00079
    38.00000   1284.00000   1292.00070      0.00078
    38.01000   1348.00000   1323.69377      0.00074
    38.02000   1451.00000   1359.27583      0.00069
    38.03000   1433.00000   1398.62416      0.00070
    38.04000   1496.00000   1441.49018      0.00067
    38.05000   1523.00000   1487.48801      0.00066
    38.06000   1580.00000   1536.09039      0.00063
    38.07000   1614.00000   1586.63414      0.00062
    38.08000   1735.00000   1638.33571      0.00058
    38.09000   1768.00000   1690.31405      0.00057
    38.10000   1763.00000   1741.61551      0.00057
    38.11000   1787.00000   1791.23584      0.00056
    38.12000   1864.00000   1838.14035      0.00054
    38.13000   1874.00000   1881.28394      0.00053
    38.14000   1960.00000   1919.62317      0.00051
    38.15000   1975.00000   1952.20649      0.00051
    38.16000   1990.00000   1978.32471      0.00050
    38.17000   1928.00000   1997.58841      0.00052
    38.18000   1937.00000   2010.07964      0.00052
    38.19000   1988.00000   2016.44990      0.00050
    38.20000   1997.00000   2017.92447      0.00050
    38.21000   2081.00000   2016.19999      0.00048
    38.22000   2064.00000   2013.25712      0.00048
    38.23000   1922.00000   2011.13820      0.00052
    38.24000   1956.00000   2011.74109      0.00051
    38.25000   1939.00000   2016.66128      0.00052
    38.26000   1940.00000   2027.09046      0.00052
    38.27000   2016.00000   2043.76303      0.00050
    38.28000   2080.00000   2066.93515      0.00048
    38.29000   2027.00000   2096.38047      0.00049
    38.30000   2124.00000   2131.37369      0.00047
    38.31000   2063.00000   2170.75243      0.00048
    38.32000   2131.00000   2213.39477      0.00047
    38.33000   2232.00000   2257.71664      0.00045
    38.34000   2363.00000   2301.50045      0.00042
    38.35000   2375.00000   2342.61705      0.00042
    38.36000   2395.00000   2379.06200      0.00042
    38.37000   2349.00000   2409.24031      0.00043
    38.38000   2489.00000   2432.35740      0.00040
    38.39000   2445.00000   2448.34103      0.00041
    38.40000   2487.00000   2457.90998      0.00040
    38.41000   2452.00000   2462.43907      0.00041
    38.42000   2536.00000   2463.67982      0.00039
    38.43000   2451.00000   2463.43028      0.00041
    38.44000   2434.00000   2463.23479      0.00041
    38.45000   2477.00000   2464.16559      0.00040
    38.46000   2430.00000   2466.69974      0.00041
    38.47000   2510.00000   2470.67885      0.00040
    38.48000   2442.00000   2475.33181      0.00041
    38.49000   2430.00000   2479.34748      0.00041
    38.50000   2503.00000   2480.99416      0.00040
    38.51000   2526.00000   2478.28739      0.00040
    38.52000   2535.00000   2469.20103      0.00039
    38.53000   2482.00000   2451.89412      0.00040
    38.54000   2514.00000   2424.91950      0.00040
    38.55000   2485.00000   2387.44608      0.00040
    38.56000   2405.00000   2339.32551      0.00042
    38.57000   2359.00000   2281.12065      0.00042
    38.58000   2248.00000   2214.04543      0.00044
    38.59000   2276.00000   2139.82569      0.00044
    38.60000   2142.00000   2060.50573      0.00047
    38.61000   2057.00000   1978.24011      0.00049
    38.62000   1994.00000   1895.11636      0.00050
    38.63000   1795.00000   1812.93733      0.00056
    38.64000   1748.00000   1732.96845      0.00057
    38.65000   1656.00000   1656.52159      0.00060
    38.66000   1599.00000   1584.47211      0.00063
    38.67000   1597.00000   1517.37907      0.00063
    38.68000   1423.00000   1455.56013      0.00070
    38.69000   1347.00000   1399.13591      0.00074
    38.70000   1390.00000   1348.07062      0.00072
    38.71000   1351.00000   1302.20773      0.00074
    38.72000   1262.00000   1261.30072      0.00079
    38.73000   1215.00000   1225.03943      0.00082
    38.74000   1202.00000   1193.07328      0.00083
    38.75000   1170.00000   1165.03310      0.00085
    38.76000   1138.00000   1140.56182      0.00088
    38.77000   1147.00000   1119.29158      0.00087
    38.78000   1079.00000   1100.67799      0.00093
    38.79000   1054.00000   1084.43391      0.00095
    38.80000   1022.00000   1070.28306      0.00098
    38.81000   1046.00000   1057.93855      0.00096
    38.82000   1042.00000   1047.13935      0.00096
    38.83000   1018.00000   1037.65529      0.00098
    38.84000   1030.00000   1029.28608      0.00097
    38.85000   1022.00000   1021.85955      0.00098
    38.86000    997.00000   1015.22941      0.00100
    38.87000    952.00000   1009.27248      0.00105
    38.88000    984.00000   1003.88591      0.00102
    38.89000    933.00000    998.98432      0.00107
    38.90000    964.00000    994.49706      0.00104
    38.91000    926.00000    990.36588      0.00108
    38.92000   1019.00000    986.54266      0.00098
    38.93000    976.00000    982.98736      0.00102
    38.94000   1006.00000    979.66622      0.00099
    38.95000    972.00000    976.54969      0.00103
    38.96000    986.00000    973.60913      0.00101
    38.97000    918.00000    970.81124      0.00109
    38.98000    981.00000    968.08747      0.00102
    38.99000    880.00000    965.44447      0.00114
    39.00000    970.00000    963.35386      0.00103
    39.01000    970.00000    961.27595      0.00103
    39.02000    930.00000    959.28335      0.00108
    39.03000    918.00000    957.29488      0.00109
    39.04000    915.00000    955.29370      0.00109
    39.05000    949.00000    953.27496      0.00105
    39.06000    925.00000    951.62657      0.00108
    39.07000    949.00000    950.08036      0.00105
    39.08000    937.00000    948.67172      0.00107
    39.09000    981.00000    947.34361      0.00102
    39.10000    977.00000    946.12691      0.00102
    39.11000    957.00000    945.29047      0.00104
    39.12000    944.00000    944.68701      0.00106
    39.13000    927.00000    943.80792      0.00108
    39.14000    940.00000    943.06873      0.00106
    39.15000    901.00000    942.53278      0.00111
    39.16000    920.00000    941.57957      0.00109
    39.17000    941.00000    940.71938      0.00106
    39.18000    911.00000    939.91230      0.00110
    39.19000    904.00000    939.18409      0.00111
    39.20000    958.00000    938.52886      0.00104
    39.21000    913.00000    937.98515      0.00110
    39.22000    895.00000    937.57055      0.00112
    39.23000    893.00000    937.04623      0.00112
    39.24000    893.00000    936.50211      0.00112
    39.25000    904.00000    935.99250      0.00111
    39.26000    897.00000    935.52170      0.00111
    39.27000    922.00000    935.08801      0.00108
    39.28000    904.00000    934.68850      0.00111
    39.29000    944.00000    934.31704      0.00106
    39.30000    945.00000    933.95923      0.00106
    39.31000    900.00000    933.56351      0.00111
    39.32000    909.00000    933.12284      0.00110
    39.33000    878.00000    933.04406      0.00114
    39.34000    894.00000    933.05225      0.00112
    39.35000    905.00000    933.25568      0.00110
    39.36000    883.00000    933.43733      0.00113
    39.37000    885.00000    933.50484      0.00113
    39.38000    918.00000    933.59436      0.00109
    39.39000    893.00000    933.73012      0.00112
    39.40000    920.00000    933.91001      0.00109
    39.41000    933.00000    934.12677      0.00107
    39.42000    946.00000    934.35494      0.00106
    39.43000    935.00000    934.55276      0.00107
    39.44000    930.00000    934.84073      0.00108
    39.45000    876.00000    935.41116      0.00114
    39.46000    916.00000    936.12325      0.00109
    39.47000    900.00000    936.94452      0.00111
    39.48000    929.00000    937.88909      0.00108
    39.49000    935.00000    938.97406      0.00107
    39.50000    912.00000    940.22009      0.00110
    39.51000    956.00000    941.65179      0.00105
    39.52000    891.00000    943.29812      0.00112
    39.53000    845.00000    945.19121      0.00118
    39.54000    927.00000    947.36825      0.00108
    39.55000    957.00000    949.89364      0.00104
    39.56000    935.00000    952.83714      0.00107
    39.57000    914.00000    956.27062      0.00109
    39.58000    933.00000    960.26061      0.00107
    39.59000    978.00000    964.88844      0.00102
    39.60000    951.00000    970.24345      0.00105
    39.61000    919.00000    976.42536      0.00109
    39.62000    956.00000    983.53920      0.00105
    39.63000    966.00000    991.69292      0.00104
    39.64000    997.00000   1000.99423      0.00100
    39.65000    977.00000   1011.54655      0.00102
    39.66000   1001.00000   1023.44427      0.00100
    39.67000   1030.00000   1036.76716      0.00097
    39.68000   1137.00000   1051.57411      0.00088
    39.69000   1094.00000   1067.89623      0.00091
    39.70000   1097.00000   1085.72948      0.00091
    39.71000   1136.00000   1105.02686      0.00088
    39.72000   1124.00000   1125.69046      0.00089
    39.73000   1149.00000   1147.56314      0.00087
    39.74000   1144.00000   1170.41989      0.00087
    39.75000   1150.00000   1193.95952      0.00087
    39.76000   1141.00000   1217.80870      0.00088
    39.77000   1174.00000   1241.52096      0.00085
    39.78000   1201.00000   1264.53364      0.00083
    39.79000   1293.00000   1286.21345      0.00077
    39.80000   1274.00000   1305.86752      0.00078
    39.81000   1350.00000   1322.77247      0.00074
    39.82000   1277.00000   1336.22427      0.00078
    39.83000   1285.00000   1345.60487      0.00078
    39.84000   1271.00000   1350.45810      0.00079
    39.85000   1293.00000   1350.56116      0.00077
    39.86000   1242.00000   1345.97648      0.00081
    39.87000   1329.00000   1337.05284      0.00075
    39.88000   1316.00000   1324.33546      0.00076
    39.89000   1238.00000   1308.58795      0.00081
    39.90000   1273.00000   1290.70753      0.00079
    39.91000   1208.00000   1271.57887      0.00083
    39.92000   1255.00000   1252.02471      0.00080
    39.93000   1200.00000   1232.75191      0.00083
    39.94000   1183.00000   1214.38304      0.00085
    39.95000   1216.00000   1197.68652      0.00082
    39.96000   1096.00000   1182.89283      0.00091
    39.97000   1169.00000   1170.35325      0.00086
    39.98000   1152.00000   1160.26918      0.00087
    39.99000   1110.00000   1152.78900      0.00090
    40.00000   1094.00000   1147.98656      0.00091
    40.01000   1163.00000   1145.86596      0.00086
    40.02000   1090.00000   1146.36561      0.00092
    40.03000   1050.00000   1149.36207      0.00095
    40.04000   1132.00000   1154.67401      0.00088
    40.05000   1102.00000   1162.06677      0.00091
    40.06000   1170.00000   1171.25841      0.00085
    40.07000   1193.00000   1181.92811      0.00084
    40.08000   1151.00000   1193.72877      0.00087
    40.09000   1188.00000   1206.30541      0.00084
    40.10000   1255.00000   1219.32005      0.00080
    40.11000   1268.00000   1232.48097      0.00079
    40.12000   1260.00000   1245.57052      0.00079
    40.13000   1223.00000   1258.45833      0.00082
    40.14000   1268.00000   1271.12037      0.00079
    40.15000   1281.00000   1283.69799      0.00078
    40.16000   1317.00000   1296.22998      0.00076
    40.17000   1318.00000   1308.85087      0.00076
    40.18000   1379.00000   1321.66177      0.00073
    40.19000   1365.00000   1334.73911      0.00073
    40.20000   1415.00000   1348.13041      0.00071
    40.21000   1367.00000   1361.92840      0.00073
    40.22000   1426.00000   1376.22875      0.00070
    40.23000   1402.00000   1391.12571      0.00071
    40.24000   1445.00000   1406.71526      0.00069
    40.25000   1446.00000   1423.07306      0.00069
    40.26000   1503.00000   1440.17989      0.00067
    40.27000   1488.00000   1457.87995      0.00067
    40.28000   1587.00000   1475.84513      0.00063
    40.29000   1535.00000   1493.55585      0.00065
    40.30000   1585.00000   1510.30925      0.00063
    40.31000   1537.00000   1525.23005      0.00065
    40.32000   1607.00000   1537.21589      0.00062
    40.33000   1554.00000   1545.16068      0.00064
    40.34000   1572.00000   1548.10964      0.00064
    40.35000   1443.00000   1545.26774      0.00069
    40.36000   1524.00000   1536.36053      0.00066
    40.37000   1506.00000   1521.35824      0.00066
    40.38000   1517.00000   1500.68681      0.00066
    40.39000   1489.00000   1475.32670      0.00067
    40.40000   1394.00000   1446.37939      0.00072
    40.41000   1405.00000   1414.89799      0.00071
    40.42000   1375.00000   1382.24052      0.00073
    40.43000   1278.00000   1349.67516      0.00078
    40.44000   1270.00000   1318.23140      0.00079
    40.45000   1268.00000   1288.85392      0.00079
    40.46000   1212.00000   1262.36698      0.00083
    40.47000   1186.00000   1239.47849      0.00084
    40.48000   1251.00000   1220.82138      0.00080
    40.49000   1199.00000   1206.98710      0.00083
    40.50000   1122.00000   1198.55666      0.00089
    40.51000   1201.00000   1196.12915      0.00083
    40.52000   1169.00000   1200.34434      0.00086
    40.53000   1143.00000   1211.88607      0.00087
    40.54000   1168.00000   1231.54870      0.00086
    40.55000   1164.00000   1260.42105      0.00086
    40.56000   1260.00000   1299.30537      0.00079
    40.57000   1272.00000   1349.12048      0.00079
    40.58000   1308.00000   1410.80626      0.00076
    40.59000   1430.00000   1485.41580      0.00070
    40.60000   1547.00000   1573.57091      0.00065
    40.61000   1659.00000   1675.70855      0.00060
    40.62000   1715.00000   1791.87979      0.00058
    40.63000   1846.00000   1921.69711      0.00054
    40.64000   2008.00000   2064.21128      0.00050
    40.65000   2220.00000   2217.82296      0.00045
    40.66000   2317.00000   2380.19125      0.00043
    40.67000   2547.00000   2548.22257      0.00039
    40.68000   2789.00000   2718.09280      0.00036
    40.69000   3017.00000   2885.26581      0.00033
    40.70000   3083.00000   3044.64978      0.00032
    40.71000   3152.00000   3190.86036      0.00032
    40.72000   3456.00000   3318.59928      0.00029
    40.73000   3440.00000   3423.11670      0.00029
    40.74000   3421.00000   3500.67195      0.00029
    40.75000   3622.00000   3548.74115      0.00028
    40.76000   3552.00000   3566.04882      0.00028
    40.77000   3571.00000   3552.39157      0.00028
    40.78000   3455.00000   3508.40974      0.00029
    40.79000   3369.00000   3435.47772      0.00030
    40.80000   3250.00000   3335.78050      0.00031
    40.81000   3342.00000   3212.47352      0.00030
    40.82000   3119.00000   3069.74689      0.00032
    40.83000   2949.00000   2912.65915      0.00034
    40.84000   2734.00000   2746.74006      0.00037
    40.85000   2607.00000   2577.48781      0.00038
    40.86000   2367.00000   2409.92001      0.00042
    40.87000   2303.00000   2248.28036      0.00043
    40.88000   2027.00000   2095.91620      0.00049
    40.89000   1927.00000   1955.28574      0.00052
    40.90000   1721.00000   1828.03976      0.00058
    40.91000   1649.00000   1715.13583      0.00061
    40.92000   1546.00000   1616.96075      0.00065
    40.93000   1481.00000   1533.45073      0.00068
    40.94000   1338.00000   1464.20490      0.00075
    40.95000   1346.00000   1408.59045      0.00074
    40.96000   1331.00000   1365.83729      0.00075
    40.97000   1299.00000   1335.11999      0.00077
    40.98000   1241.00000   1315.62492      0.00081
    40.99000   1274.00000   1306.60051      0.00078
    41.00000   1301.00000   1307.38989      0.00077
    41.01000   1336.00000   1317.44577      0.00075
    41.02000   1368.00000   1336.32878      0.00073
    41.03000   1343.00000   1363.69104      0.00074
    41.04000   1388.00000   1399.24804      0.00072
    41.05000   1463.00000   1442.74144      0.00068
    41.06000   1545.00000   1493.89633      0.00065
    41.07000   1569.00000   1552.37574      0.00064
    41.08000   1614.00000   1617.73539      0.00062
    41.09000   1723.00000   1689.38093      0.00058
    41.10000   1788.00000   1766.52960      0.00056
    41.11000   1865.00000   1848.17848      0.00054
    41.12000   1924.00000   1933.08241      0.00052
    41.13000   1972.00000   2019.74624      0.00051
    41.14000   2138.00000   2106.43895      0.00047
    41.15000   2200.00000   2191.23789      0.00045
    41.16000   2297.00000   2272.10475      0.00044
    41.17000   2289.00000   2347.01308      0.00044
    41.18000   2312.00000   2414.28307      0.00043
    41.19000   2456.00000   2472.69122      0.00041
    41.20000   2474.00000   2520.95399      0.00040
    41.21000   2483.00000   2558.44478      0.00040
    41.22000   2557.00000   2584.97107      0.00039
    41.23000   2538.00000   2600.59910      0.00039
    41.24000   2465.00000   2605.61023      0.00041
    41.25000   2548.00000   2600.50349      0.00039
    41.26000   2563.00000   2586.05432      0.00039
    41.27000   2568.00000   2563.40153      0.00039
    41.28000   2495.00000   2534.10834      0.00040
    41.29000   2484.00000   2500.16488      0.00040
    41.30000   2438.00000   2463.91405      0.00041
    41.31000   2415.00000   2427.90956      0.00041
    41.32000   2367.00000   2394.73372      0.00042
    41.33000   2318.00000   2366.80975      0.00043
    41.34000   2386.00000   2346.23882      0.00042
    41.35000   2384.00000   2334.67962      0.00042
    41.36000   2326.00000   2333.27363      0.00043
    41.37000   2307.00000   2342.60892      0.00043
    41.38000   2340.00000   2362.71041      0.00043
    41.39000   2290.00000   2393.04516      0.00044
    41.40000   2361.00000   2432.53510      0.00042
    41.41000   2566.00000   2479.57353      0.00039
    41.42000   2588.00000   2532.04725      0.00039
    41.43000   2549.00000   2587.37138      0.00039
    41.44000   2598.00000   2642.55213      0.00038
    41.45000   2633.00000   2694.28467      0.00038
    41.46000   2705.00000   2739.03702      0.00037
    41.47000   2786.00000   2773.26842      0.00036
    41.48000   2811.00000   2793.95716      0.00036
    41.49000   2872.00000   2798.67724      0.00035
    41.50000   2865.00000   2785.92518      0.00035
    41.51000   2752.00000   2755.32226      0.00036
    41.52000   2791.00000   2707.65140      0.00036
    41.53000   2649.00000   2644.73412      0.00038
    41.54000   2561.00000   2569.17904      0.00039
    41.55000   2517.00000   2484.06175      0.00040
    41.56000   2323.00000   2392.60232      0.00043
    41.57000   2251.00000   2297.89371      0.00044
    41.58000   2196.00000   2202.71064      0.00046
    41.59000   2086.00000   2109.40453      0.00048
    41.60000   1943.00000   2019.87105      0.00051
    41.61000   1914.00000   1935.56793      0.00052
    41.62000   1850.00000   1857.55842      0.00054
    41.63000   1759.00000   1786.55989      0.00057
    41.64000   1646.00000   1722.98477      0.00061
    41.65000   1685.00000   1666.97002      0.00059
    41.66000   1586.00000   1618.39854      0.00063
    41.67000   1500.00000   1576.91896      0.00067
    41.68000   1467.00000   1541.97202      0.00068
    41.69000   1455.00000   1512.82076      0.00069
    41.70000   1442.00000   1488.58905      0.00069
    41.71000   1395.00000   1468.30769      0.00072
    41.72000   1383.00000   1450.96798      0.00072
    41.73000   1404.00000   1435.58182      0.00071
    41.74000   1402.00000   1421.24389      0.00071
    41.75000   1396.00000   1407.18856      0.00072
    41.76000   1341.00000   1392.83256      0.00075
    41.77000   1338.00000   1377.79791      0.00075
    41.78000   1374.00000   1361.91407      0.00073
    41.79000   1380.00000   1345.20418      0.00072
    41.80000   1291.00000   1327.85886      0.00077
    41.81000   1321.00000   1310.19729      0.00076
    41.82000   1327.00000   1292.62121      0.00075
    41.83000   1258.00000   1275.56423      0.00079
    41.84000   1267.00000   1259.44298      0.00079
    41.85000   1268.00000   1244.61616      0.00079
    41.86000   1256.00000   1231.35553      0.00080
    41.87000   1222.00000   1219.82952      0.00082
    41.88000   1196.00000   1210.09773      0.00084
    41.89000   1152.00000   1202.11378      0.00087
    41.90000   1210.00000   1195.73395      0.00083
    41.91000   1209.00000   1190.73090      0.00083
    41.92000   1243.00000   1186.81248      0.00080
    41.93000   1132.00000   1183.64678      0.00088
    41.94000   1179.00000   1180.89359      0.00085
    41.95000   1108.00000   1178.23953      0.00090
    41.96000   1199.00000   1175.43061      0.00083
    41.97000   1244.00000   1172.29307      0.00080
    41.98000   1192.00000   1168.73510      0.00084
    41.99000   1222.00000   1164.72749      0.00082
    42.00000   1214.00000   1160.26945      0.00082
    42.01000   1189.00000   1155.35035      0.00084
    42.02000   1142.00000   1149.91880      0.00088
    42.03000   1169.00000   1143.86680      0.00086
    42.04000   1164.00000   1137.03226      0.00086
    42.05000   1165.00000   1129.21978      0.00086
    42.06000   1110.00000   1120.23702      0.00090
    42.07000   1160.00000   1109.94042      0.00086
    42.08000   1159.00000   1098.27957      0.00086
    42.09000   1084.00000   1085.32619      0.00092
    42.10000   1040.00000   1071.27633      0.00096
    42.11000   1072.00000   1056.42309      0.00093
    42.12000   1028.00000   1041.11540      0.00097
    42.13000   1040.00000   1025.74082      0.00096
    42.14000    986.00000   1010.65621      0.00101
    42.15000    941.00000    996.14482      0.00106
    42.16000    942.00000    982.42990      0.00106
    42.17000    983.00000    969.72176      0.00102
    42.18000    949.00000    958.16217      0.00105
    42.19000    961.00000    947.63881      0.00104
    42.20000    923.00000    938.27674      0.00108
    42.21000    937.00000    930.09801      0.00107
    42.22000    879.00000    923.06625      0.00114
    42.23000    911.00000    917.12057      0.00110
    42.24000    868.00000    912.18388      0.00115
    42.25000    884.00000    908.16986      0.00113
    42.26000    897.00000    904.98946      0.00111
    42.27000    902.00000    902.55675      0.00111
    42.28000    846.00000    900.79338      0.00118
    42.29000    859.00000    899.63226      0.00116
    42.30000    921.00000    899.01945      0.00109
    42.31000    899.00000    898.91283      0.00111
    42.32000    896.00000    899.27239      0.00112
    42.33000    874.00000    900.01470      0.00114
    42.34000    874.00000    901.16630      0.00114
    42.35000    875.00000    903.39016      0.00114
    42.36000    884.00000    906.40775      0.00113
    42.37000    918.00000    910.23056      0.00109
    42.38000    855.00000    914.96996      0.00117
    42.39000    886.00000    920.88539      0.00113
    42.40000    925.00000    928.19940      0.00108
    42.41000    920.00000    937.05887      0.00109
    42.42000    942.00000    947.65073      0.00106
    42.43000    972.00000    960.19865      0.00103
    42.44000    923.00000    974.92923      0.00108
    42.45000    932.00000    992.07156      0.00107
    42.46000    983.00000   1011.83001      0.00102
    42.47000   1052.00000   1034.25337      0.00095
    42.48000   1004.00000   1059.41547      0.00100
    42.49000   1088.00000   1087.38756      0.00092
    42.50000   1062.00000   1118.03596      0.00094
    42.51000   1085.00000   1151.10429      0.00092
    42.52000   1060.00000   1186.91602      0.00094
    42.53000   1211.00000   1224.77272      0.00083
    42.54000   1223.00000   1264.01009      0.00082
    42.55000   1258.00000   1303.82852      0.00079
    42.56000   1235.00000   1343.49499      0.00081
    42.57000   1360.00000   1381.94866      0.00074
    42.58000   1393.00000   1417.99709      0.00072
    42.59000   1417.00000   1450.36203      0.00071
    42.60000   1450.00000   1477.71881      0.00069
    42.61000   1423.00000   1498.79075      0.00070
    42.62000   1434.00000   1512.47397      0.00070
    42.63000   1456.00000   1517.97778      0.00069
    42.64000   1478.00000   1514.95110      0.00068
    42.65000   1458.00000   1503.55835      0.00069
    42.66000   1447.00000   1484.47682      0.00069
    42.67000   1431.00000   1458.81176      0.00070
    42.68000   1387.00000   1427.95326      0.00072
    42.69000   1350.00000   1393.41540      0.00074
    42.70000   1263.00000   1356.69546      0.00079
    42.71000   1278.00000   1319.17523      0.00078
    42.72000   1252.00000   1282.06776      0.00080
    42.73000   1189.00000   1246.40257      0.00084
    42.74000   1184.00000   1213.01811      0.00084
    42.75000   1183.00000   1182.53258      0.00085
    42.76000   1085.00000   1155.48683      0.00092
    42.77000   1150.00000   1132.26721      0.00087
    42.78000   1130.00000   1113.13696      0.00088
    42.79000   1069.00000   1098.25939      0.00094
    42.80000   1047.00000   1087.70827      0.00096
    42.81000   1101.00000   1081.45832      0.00091
    42.82000   1110.00000   1079.43912      0.00090
    42.83000   1076.00000   1081.53064      0.00093
    42.84000   1066.00000   1087.55810      0.00094
    42.85000   1083.00000   1097.30172      0.00092
    42.86000   1147.00000   1110.50130      0.00087
    42.87000   1166.00000   1126.85671      0.00086
    42.88000   1176.00000   1146.02458      0.00085
    42.89000   1107.00000   1167.60286      0.00090
    42.90000   1154.00000   1191.15240      0.00087
    42.91000   1219.00000   1216.27283      0.00082
    42.92000   1255.00000   1242.36474      0.00080
    42.93000   1215.00000   1268.83380      0.00082
    42.94000   1315.00000   1295.01437      0.00076
    42.95000   1390.00000   1320.21635      0.00072
    42.96000   1333.00000   1343.73966      0.00075
    42.97000   1415.00000   1364.91078      0.00071
    42.98000   1466.00000   1383.12703      0.00068
    42.99000   1482.00000   1397.90313      0.00067
    43.00000   1455.00000   1408.91233      0.00069
    43.01000   1430.00000   1416.01323      0.00070
    43.02000   1422.00000   1419.25381      0.00070
    43.03000   1450.00000   1418.84737      0.00069
    43.04000   1465.00000   1415.12269      0.00068
    43.05000   1466.00000   1408.46107      0.00068
    43.06000   1417.00000   1399.22043      0.00071
    43.07000   1389.00000   1387.67315      0.00072
    43.08000   1302.00000   1373.97866      0.00077
    43.09000   1354.00000   1358.18057      0.00074
    43.10000   1351.00000   1340.23500      0.00074
    43.11000   1291.00000   1320.06906      0.00077
    43.12000   1369.00000   1297.65777      0.00073
    43.13000   1312.00000   1273.06199      0.00076
    43.14000   1216.00000   1246.40468      0.00082
    43.15000   1285.00000   1218.05101      0.00078
    43.16000   1135.00000   1188.48411      0.00088
    43.17000   1092.00000   1158.28185      0.00092
    43.18000   1087.00000   1128.29820      0.00092
    43.19000   1062.00000   1098.89155      0.00094
    43.20000   1063.00000   1070.55878      0.00094
    43.21000   1000.00000   1043.63693      0.00100
    43.22000   1006.00000   1018.40544      0.00099
    43.23000    943.00000    995.05682      0.00106
    43.24000    939.00000    973.70676      0.00106
    43.25000    891.00000    954.40459      0.00112
    43.26000    928.00000    937.13043      0.00108
    43.27000    942.00000    921.80122      0.00106
    43.28000    891.00000    908.33092      0.00112
    43.29000    895.00000    896.59286      0.00112
    43.30000    899.00000    886.43690      0.00111
    43.31000    898.00000    877.70109      0.00111
    43.32000    835.00000    870.21914      0.00120
    43.33000    884.00000    863.82660      0.00113
    43.34000    842.00000    858.36585      0.00119
    43.35000    892.00000    853.68977      0.00112
    43.36000    829.00000    849.66375      0.00121
    43.37000    877.00000    846.16497      0.00114
    43.38000    795.00000    843.08934      0.00126
    43.39000    801.00000    840.38213      0.00125
    43.40000    816.00000    837.94592      0.00123
    43.41000    811.00000    835.73095      0.00123
    43.42000    826.00000    833.69080      0.00121
    43.43000    831.00000    831.79505      0.00120
    43.44000    813.00000    830.02460      0.00123
    43.45000    838.00000    828.37315      0.00119
    43.46000    822.00000    826.86137      0.00122
    43.47000    750.00000    825.50047      0.00133
    43.48000    798.00000    824.10539      0.00125
    43.49000    819.00000    822.75009      0.00122
    43.50000    829.00000    821.47204      0.00121
    43.51000    826.00000    820.27763      0.00121
    43.52000    851.00000    819.16761      0.00118
    43.53000    819.00000    818.11104      0.00122
    43.54000    806.00000    817.11751      0.00124
    43.55000    805.00000    816.18955      0.00124
    43.56000    782.00000    815.32404      0.00128
    43.57000    776.00000    814.51722      0.00129
    43.58000    804.00000    813.76575      0.00124
    43.59000    870.00000    813.06759      0.00115
    43.60000    810.00000    812.41564      0.00123
    43.61000    819.00000    811.78351      0.00122
    43.62000    796.00000    811.14216      0.00126
    43.63000    776.00000    810.46915      0.00129
    43.64000    794.00000    809.75155      0.00126
    43.65000    829.00000    809.17199      0.00121
    43.66000    788.00000    808.74226      0.00127
    43.67000    804.00000    808.39207      0.00124
    43.68000    794.00000    808.07140      0.00126
    43.69000    825.00000    807.77788      0.00121
    43.70000    818.00000    807.50849      0.00122
    43.71000    797.00000    807.25851      0.00125
    43.72000    817.00000    807.01758      0.00122
    43.73000    748.00000    806.76524      0.00134
    43.74000    801.00000    806.50961      0.00125
    43.75000    784.00000    806.30197      0.00128
    43.76000    769.00000    806.07824      0.00130
    43.77000    775.00000    806.03062      0.00129
    43.78000    760.00000    806.02351      0.00132
    43.79000    807.00000    806.07832      0.00124
    43.80000    821.00000    806.16930      0.00122
    43.81000    817.00000    806.29782      0.00122
    43.82000    774.00000    806.46543      0.00129
    43.83000    776.00000    806.67390      0.00129
    43.84000    812.00000    806.92524      0.00123
    43.85000    821.00000    807.22181      0.00122
    43.86000    788.00000    807.56636      0.00127
    43.87000    819.00000    807.96198      0.00122
    43.88000    806.00000    808.41228      0.00124
    43.89000    770.00000    808.92138      0.00130
    43.90000    828.00000    809.49386      0.00121
    43.91000    794.00000    810.13454      0.00126
    43.92000    793.00000    810.84766      0.00126
    43.93000    830.00000    811.63428      0.00120
    43.94000    776.00000    812.49245      0.00129
    43.95000    780.00000    813.41441      0.00128
    43.96000    783.00000    814.42215      0.00128
    43.97000    800.00000    815.76081      0.00125
    43.98000    820.00000    817.31585      0.00122
    43.99000    844.00000    819.08143      0.00118
    44.00000    813.00000    821.08963      0.00123
    44.01000    836.00000    823.37646      0.00120
    44.02000    846.00000    825.98039      0.00118
    44.03000    818.00000    828.93674      0.00122
    44.04000    805.00000    832.25117      0.00124
    44.05000    835.00000    835.95900      0.00120
    44.06000    805.00000    840.47054      0.00124
    44.07000    896.00000    845.65962      0.00112
    44.08000    875.00000    851.62636      0.00114
    44.09000    876.00000    858.39974      0.00114
    44.10000    890.00000    866.05865      0.00112
    44.11000    882.00000    874.67952      0.00113
    44.12000    907.00000    884.33344      0.00110
    44.13000    859.00000    895.08298      0.00116
    44.14000    899.00000    906.97892      0.00111
    44.15000    952.00000    920.05538      0.00105
    44.16000    950.00000    934.32639      0.00105
    44.17000    982.00000    949.78107      0.00102
    44.18000   1015.00000    966.37914      0.00099
    44.19000    987.00000    984.04603      0.00101
    44.20000   1013.00000   1002.66798      0.00099
    44.21000   1038.00000   1022.08721      0.00096
    44.22000   1029.00000   1042.09744      0.00097
    44.23000   1065.00000   1062.44029      0.00094
    44.24000   1069.00000   1082.80343      0.00094
    44.25000   1113.00000   1102.82196      0.00090
    44.26000   1132.00000   1122.08488      0.00088
    44.27000   1135.00000   1140.14932      0.00088
    44.28000   1153.00000   1156.56450      0.00087
    44.29000   1154.00000   1170.90679      0.00087
    44.30000   1165.00000   1182.82437      0.00086
    44.31000   1195.00000   1192.08655      0.00084
    44.32000   1238.00000   1198.62865      0.00081
    44.33000   1167.00000   1202.58195      0.00086
    44.34000   1184.00000   1204.27903      0.00084
    44.35000   1201.00000   1204.23103      0.00083
    44.36000   1245.00000   1203.08018      0.00080
    44.37000   1239.00000   1201.53769      0.00081
    44.38000   1219.00000   1200.31905      0.00082
    44.39000   1222.00000   1200.08711      0.00082
    44.40000   1228.00000   1201.40833      0.00081
    44.41000   1217.00000   1204.72331      0.00082
    44.42000   1246.00000   1210.32948      0.00080
    44.43000   1231.00000   1218.37300      0.00081
    44.44000   1298.00000   1228.84782      0.00077
    44.45000   1221.00000   1241.60053      0.00082
    44.46000   1305.00000   1256.33980      0.00077
    44.47000   1335.00000   1272.64818      0.00075
    44.48000   1305.00000   1289.99911      0.00077
    44.49000   1363.00000   1307.76884      0.00073
    44.50000   1390.00000   1325.24289      0.00072
    44.51000   1323.00000   1341.62294      0.00076
    44.52000   1353.00000   1356.03926      0.00074
    44.53000   1393.00000   1367.57911      0.00072
    44.54000   1392.00000   1375.33966      0.00072
    44.55000   1360.00000   1378.50594      0.00074
    44.56000   1423.00000   1376.44043      0.00070
    44.57000   1358.00000   1368.79482      0.00074
    44.58000   1350.00000   1355.67139      0.00074
    44.59000   1380.00000   1337.36897      0.00072
    44.60000   1279.00000   1314.58427      0.00078
    44.61000   1260.00000   1288.21393      0.00079
    44.62000   1223.00000   1259.28215      0.00082
    44.63000   1212.00000   1228.82415      0.00083
    44.64000   1174.00000   1197.80921      0.00085
    44.65000   1127.00000   1167.09595      0.00089
    44.66000   1159.00000   1137.41493      0.00086
    44.67000   1082.00000   1109.36959      0.00092
    44.68000   1051.00000   1083.44680      0.00095
    44.69000   1005.00000   1060.03045      0.00100
    44.70000    981.00000   1039.41453      0.00102
    44.71000    995.00000   1021.81408      0.00101
    44.72000    995.00000   1007.37431      0.00101
    44.73000    974.00000    996.17896      0.00103
    44.74000    935.00000    988.25844      0.00107
    44.75000    992.00000    983.59812      0.00101
    44.76000   1020.00000    982.14636      0.00098
    44.77000    974.00000    983.82174      0.00103
    44.78000   1000.00000    988.51904      0.00100
    44.79000    982.00000    996.11300      0.00102
    44.80000   1002.00000   1006.45786      0.00100
    44.81000   1024.00000   1019.38831      0.00098
    44.82000   1095.00000   1034.71691      0.00091
    44.83000   1040.00000   1052.23162      0.00096
    44.84000   1093.00000   1071.70027      0.00091
    44.85000   1107.00000   1092.84176      0.00090
    44.86000   1121.00000   1115.19569      0.00089
    44.87000   1155.00000   1138.39877      0.00087
    44.88000   1185.00000   1161.98885      0.00084
    44.89000   1176.00000   1185.43216      0.00085
    44.90000   1147.00000   1208.39037      0.00087
    44.91000   1209.00000   1230.08664      0.00083
    44.92000   1232.00000   1249.88757      0.00081
    44.93000   1262.00000   1267.10965      0.00079
    44.94000   1259.00000   1281.16371      0.00079
    44.95000   1288.00000   1291.59874      0.00078
    44.96000   1303.00000   1298.14886      0.00077
    44.97000   1289.00000   1300.76723      0.00078
    44.98000   1270.00000   1299.67868      0.00079
    44.99000   1316.00000   1295.37454      0.00076
    45.00000   1284.00000   1288.57653      0.00078
    45.01000   1303.00000   1280.18465      0.00077
    45.02000   1282.00000   1271.12852      0.00078
    45.03000   1244.00000   1262.19338      0.00080
    45.04000   1322.00000   1254.43305      0.00076
    45.05000   1245.00000   1248.74547      0.00080
    45.06000   1190.00000   1245.92318      0.00084
    45.07000   1229.00000   1246.64392      0.00081
    45.08000   1255.00000   1251.33404      0.00080
    45.09000   1269.00000   1260.50891      0.00079
    45.10000   1297.00000   1274.51015      0.00077
    45.11000   1310.00000   1293.55508      0.00076
    45.12000   1335.00000   1317.69615      0.00075
    45.13000   1335.00000   1346.85879      0.00075
    45.14000   1376.00000   1380.81626      0.00073
    45.15000   1463.00000   1419.17963      0.00068
    45.16000   1432.00000   1461.38901      0.00070
    45.17000   1464.00000   1506.70783      0.00068
    45.18000   1583.00000   1554.22251      0.00063
    45.19000   1687.00000   1602.85080      0.00059
    45.20000   1693.00000   1651.36209      0.00059
    45.21000   1781.00000   1698.41256      0.00056
    45.22000   1793.00000   1742.59586      0.00056
    45.23000   1785.00000   1782.50283      0.00056
    45.24000   1818.00000   1816.79258      0.00055
    45.25000   1877.00000   1844.26163      0.00053
    45.26000   1952.00000   1863.91061      0.00051
    45.27000   1890.00000   1875.00215      0.00053
    45.28000   1929.00000   1877.10600      0.00052
    45.29000   1972.00000   1870.12187      0.00051
    45.30000   1925.00000   1854.27822      0.00052
    45.31000   1902.00000   1830.13114      0.00053
    45.32000   1883.00000   1798.48791      0.00053
    45.33000   1831.00000   1760.30724      0.00055
    45.34000   1705.00000   1716.46528      0.00059
    45.35000   1753.00000   1668.23160      0.00057
    45.36000   1645.00000   1616.81945      0.00061
    45.37000   1598.00000   1563.39000      0.00063
    45.38000   1632.00000   1509.03087      0.00061
    45.39000   1524.00000   1454.71492      0.00066
    45.40000   1447.00000   1401.27272      0.00069
    45.41000   1444.00000   1349.38173      0.00069
    45.42000   1355.00000   1299.57059      0.00074
    45.43000   1337.00000   1252.23375      0.00075
    45.44000   1318.00000   1207.65058      0.00076
    45.45000   1207.00000   1166.00574      0.00083
    45.46000   1205.00000   1127.41466      0.00083
    45.47000   1196.00000   1091.92553      0.00084
    45.48000   1129.00000   1059.42315      0.00089
    45.49000   1031.00000   1029.80521      0.00097
    45.50000    988.00000   1003.01832      0.00101
    45.51000   1059.00000    978.93872      0.00094
    45.52000    996.00000    957.41371      0.00100
    45.53000   1000.00000    938.27897      0.00100
    45.54000    998.00000    921.36445      0.00100
    45.55000    952.00000    906.49941      0.00105
    45.56000    894.00000    893.51687      0.00112
    45.57000    884.00000    882.25725      0.00113
    45.58000    877.00000    872.57141      0.00114
    45.59000    838.00000    864.32290      0.00119
    45.60000    830.00000    857.38948      0.00120
    45.61000    819.00000    851.66394      0.00122
    45.62000    898.00000    847.05424      0.00111
    45.63000    860.00000    843.48327      0.00116
    45.64000    846.00000    840.88938      0.00118
    45.65000    790.00000    839.23353      0.00127
    45.66000    846.00000    838.48568      0.00118
    45.67000    851.00000    838.51884      0.00118
    45.68000    768.00000    839.26734      0.00130
    45.69000    838.00000    840.73915      0.00119
    45.70000    850.00000    842.89495      0.00118
    45.71000    827.00000    845.66686      0.00121
    45.72000    778.00000    848.97696      0.00129
    45.73000    814.00000    852.84813      0.00123
    45.74000    839.00000    857.19879      0.00119
    45.75000    852.00000    861.89725      0.00117
    45.76000    842.00000    866.79863      0.00119
    45.77000    833.00000    871.76157      0.00120
    45.78000    827.00000    876.62609      0.00121
    45.79000    862.00000    881.21639      0.00116
    45.80000    840.00000    885.34638      0.00119
    45.81000    849.00000    888.82874      0.00118
    45.82000    868.00000    891.48707      0.00115
    45.83000    903.00000    893.17175      0.00111
    45.84000    877.00000    893.77647      0.00114
    45.85000    865.00000    893.25244      0.00116
    45.86000    873.00000    891.60993      0.00115
    45.87000    914.00000    888.89805      0.00109
    45.88000    872.00000    885.25954      0.00115
    45.89000    916.00000    880.87093      0.00109
    45.90000    835.00000    875.93300      0.00120
    45.91000    883.00000    870.65814      0.00113
    45.92000    879.00000    865.25671      0.00114
    45.93000    821.00000    859.92728      0.00122
    45.94000    825.00000    854.85110      0.00121
    45.95000    858.00000    850.19021      0.00117
    45.96000    853.00000    846.08790      0.00117
    45.97000    865.00000    842.67129      0.00116
    45.98000    854.00000    840.05624      0.00117
    45.99000    840.00000    838.34457      0.00119
    46.00000    817.00000    837.63161      0.00122
    46.01000    798.00000    838.00631      0.00125
    46.02000    843.00000    839.55366      0.00119
    46.03000    859.00000    842.35541      0.00116
    46.04000    864.00000    846.49054      0.00116
    46.05000    862.00000    852.03471      0.00116
    46.06000    866.00000    859.05727      0.00115
    46.07000    923.00000    867.62138      0.00108
    46.08000    917.00000    877.78334      0.00109
    46.09000    930.00000    889.58594      0.00108
    46.10000    893.00000    903.05500      0.00112
    46.11000    879.00000    918.19475      0.00114
    46.12000    919.00000    934.98259      0.00109
    46.13000    974.00000    953.36330      0.00103
    46.14000   1010.00000    973.24296      0.00099
    46.15000    942.00000    994.48252      0.00106
    46.16000   1058.00000   1016.89108      0.00095
    46.17000   1071.00000   1040.23081      0.00093
    46.18000   1085.00000   1064.23740      0.00092
    46.19000   1098.00000   1088.48641      0.00091
    46.20000   1119.00000   1112.43963      0.00089
    46.21000   1162.00000   1135.52382      0.00086
    46.22000   1204.00000   1157.19048      0.00083
    46.23000   1136.00000   1176.85851      0.00088
    46.24000   1164.00000   1193.90259      0.00086
    46.25000   1199.00000   1207.72140      0.00083
    46.26000   1217.00000   1217.79255      0.00082
    46.27000   1212.00000   1223.72370      0.00083
    46.28000   1243.00000   1225.29839      0.00080
    46.29000   1248.00000   1222.50687      0.00080
    46.30000   1320.00000   1215.55349      0.00076
    46.31000   1227.00000   1204.83670      0.00081
    46.32000   1238.00000   1190.90459      0.00081
    46.33000   1189.00000   1174.39498      0.00084
    46.34000   1185.00000   1155.97267      0.00084
    46.35000   1193.00000   1136.27474      0.00084
    46.36000   1141.00000   1115.87073      0.00088
    46.37000   1147.00000   1095.23877      0.00087
    46.38000   1107.00000   1074.75356      0.00090
    46.39000   1152.00000   1054.70035      0.00087
    46.40000   1110.00000   1035.32649      0.00090
    46.41000   1045.00000   1016.73193      0.00096
    46.42000   1046.00000    998.97810      0.00096
    46.43000   1009.00000    982.08971      0.00099
    46.44000   1022.00000    966.06345      0.00098
    46.45000    986.00000    950.88198      0.00101
    46.46000    969.00000    936.52642      0.00103
    46.47000    975.00000    922.98785      0.00103
    46.48000    948.00000    910.26400      0.00105
    46.49000    958.00000    898.37036      0.00104
    46.50000    931.00000    887.34158      0.00107
    46.51000    881.00000    877.17232      0.00114
    46.52000    915.00000    867.82248      0.00109
    46.53000    922.00000    859.34723      0.00108
    46.54000    878.00000    851.76871      0.00114
    46.55000    908.00000    845.09739      0.00110
    46.56000    826.00000    839.34566      0.00121
    46.57000    819.00000    834.53200      0.00122
    46.58000    815.00000    830.68539      0.00123
    46.59000    800.00000    827.84974      0.00125
    46.60000    812.00000    826.08823      0.00123
    46.61000    851.00000    825.48721      0.00118
    46.62000    844.00000    826.15945      0.00118
    46.63000    790.00000    828.24657      0.00127
    46.64000    890.00000    831.91979      0.00112
    46.65000    808.00000    837.37697      0.00124
    46.66000    873.00000    844.82733      0.00115
    46.67000    892.00000    854.52948      0.00112
    46.68000    853.00000    866.94316      0.00117
    46.69000    864.00000    882.26969      0.00116
    46.70000    839.00000    900.78926      0.00119
    46.71000    894.00000    922.81010      0.00112
    46.72000    874.00000    948.60429      0.00114
    46.73000    935.00000    978.22606      0.00107
    46.74000    947.00000   1011.80106      0.00106
    46.75000    991.00000   1049.41267      0.00101
    46.76000    975.00000   1090.97133      0.00103
    46.77000   1072.00000   1136.20265      0.00093
    46.78000   1160.00000   1184.69941      0.00086
    46.79000   1179.00000   1235.87128      0.00085
    46.80000   1285.00000   1288.93219      0.00078
    46.81000   1286.00000   1342.91647      0.00078
    46.82000   1395.00000   1396.63916      0.00072
    46.83000   1359.00000   1448.56235      0.00074
    46.84000   1476.00000   1497.32358      0.00068
    46.85000   1581.00000   1541.44991      0.00063
    46.86000   1525.00000   1579.51086      0.00066
    46.87000   1601.00000   1610.25892      0.00062
    46.88000   1660.00000   1632.73094      0.00060
    46.89000   1566.00000   1646.31183      0.00064
    46.90000   1604.00000   1650.74946      0.00062
    46.91000   1616.00000   1646.13126      0.00062
    46.92000   1633.00000   1632.84963      0.00061
    46.93000   1554.00000   1611.58114      0.00064
    46.94000   1561.00000   1583.28458      0.00064
    46.95000   1522.00000   1549.20281      0.00066
    46.96000   1502.00000   1510.83967      0.00067
    46.97000   1406.00000   1469.89642      0.00071
    46.98000   1379.00000   1428.17486      0.00073
    46.99000   1394.00000   1387.46810      0.00072
    47.00000   1297.00000   1349.46307      0.00077
    47.01000   1258.00000   1315.66947      0.00079
    47.02000   1199.00000   1287.37706      0.00083
    47.03000   1215.00000   1265.63486      0.00082
    47.04000   1168.00000   1251.24322      0.00086
    47.05000   1221.00000   1244.75180      0.00082
    47.06000   1167.00000   1246.46122      0.00086
    47.07000   1206.00000   1256.42322      0.00083
    47.08000   1263.00000   1274.43937      0.00079
    47.09000   1256.00000   1300.04859      0.00080
    47.10000   1366.00000   1332.55192      0.00073
    47.11000   1317.00000   1371.01489      0.00076
    47.12000   1405.00000   1414.25578      0.00071
    47.13000   1477.00000   1460.86119      0.00068
    47.14000   1483.00000   1509.23433      0.00067
    47.15000   1580.00000   1557.60548      0.00063
    47.16000   1566.00000   1604.09048      0.00064
    47.17000   1641.00000   1646.78144      0.00061
    47.18000   1693.00000   1683.79327      0.00059
    47.19000   1739.00000   1713.36611      0.00058
    47.20000   1757.00000   1734.09371      0.00057
    47.21000   1752.00000   1744.95610      0.00057
    47.22000   1810.00000   1745.36161      0.00055
    47.23000   1710.00000   1734.99794      0.00058
    47.24000   1746.00000   1714.01824      0.00057
    47.25000   1771.00000   1683.02271      0.00056
    47.26000   1735.00000   1643.01278      0.00058
    47.27000   1623.00000   1595.33708      0.00062
    47.28000   1600.00000   1541.59977      0.00063
    47.29000   1493.00000   1483.53875      0.00067
    47.30000   1515.00000   1422.89505      0.00066
    47.31000   1350.00000   1361.29735      0.00074
    47.32000   1318.00000   1300.17599      0.00076
    47.33000   1171.00000   1240.72841      0.00085
    47.34000   1139.00000   1183.97155      0.00088
    47.35000   1064.00000   1130.59538      0.00094
    47.36000   1002.00000   1081.10198      0.00100
    47.37000   1026.00000   1035.79032      0.00097
    47.38000    951.00000    994.81381      0.00105
    47.39000    940.00000    958.21520      0.00106
    47.40000    913.00000    925.86861      0.00110
    47.41000    850.00000    897.47174      0.00118
    47.42000    848.00000    872.70278      0.00118
    47.43000    843.00000    851.30346      0.00119
    47.44000    842.00000    832.96792      0.00119
    47.45000    841.00000    817.34018      0.00119
    47.46000    757.00000    804.09110      0.00132
    47.47000    786.00000    792.98222      0.00127
    47.48000    785.00000    783.66001      0.00127
    47.49000    803.00000    775.83506      0.00125
    47.50000    763.00000    769.26367      0.00131
    47.51000    759.00000    763.73324      0.00132
    47.52000    761.00000    759.06144      0.00131
    47.53000    762.00000    755.09428      0.00131
    47.54000    762.00000    751.70349      0.00131
    47.55000    701.00000    748.78342      0.00143
    47.56000    697.00000    746.24796      0.00143
    47.57000    683.00000    744.02744      0.00146
    47.58000    732.00000    742.06581      0.00137
    47.59000    747.00000    740.31811      0.00134
    47.60000    734.00000    738.74844      0.00136
    47.61000    755.00000    737.32824      0.00132
    47.62000    763.00000    736.03512      0.00131
    47.63000    702.00000    734.85194      0.00142
    47.64000    702.00000    733.76629      0.00142
    47.65000    758.00000    732.77043      0.00132
    47.66000    687.00000    731.86365      0.00146
    47.67000    718.00000    731.04678      0.00139
    47.68000    747.00000    730.29053      0.00134
    47.69000    754.00000    729.60448      0.00133
    47.70000    685.00000    728.99896      0.00146
    47.71000    774.00000    728.47898      0.00129
    47.72000    758.00000    728.05125      0.00132
    47.73000    695.00000    727.72269      0.00144
    47.74000    743.00000    727.48208      0.00135
    47.75000    740.00000    727.33051      0.00135
    47.76000    742.00000    727.25894      0.00135
    47.77000    753.00000    727.27193      0.00133
    47.78000    710.00000    727.58355      0.00141
    47.79000    746.00000    728.05133      0.00134
    47.80000    762.00000    728.76191      0.00131
    47.81000    705.00000    729.73310      0.00142
    47.82000    749.00000    730.93374      0.00134
    47.83000    777.00000    732.38951      0.00129
    47.84000    734.00000    734.18290      0.00136
    47.85000    702.00000    736.39394      0.00142
    47.86000    736.00000    739.07819      0.00136
    47.87000    789.00000    742.30814      0.00127
    47.88000    796.00000    746.15961      0.00126
    47.89000    748.00000    750.71684      0.00134
    47.90000    790.00000    756.06812      0.00127
    47.91000    772.00000    762.30347      0.00130
    47.92000    756.00000    769.51162      0.00132
    47.93000    812.00000    777.77639      0.00123
    47.94000    814.00000    787.17245      0.00123
    47.95000    799.00000    797.76045      0.00125
    47.96000    779.00000    809.58179      0.00128
    47.97000    865.00000    822.65292      0.00116
    47.98000    862.00000    836.95964      0.00116
    47.99000    881.00000    852.45116      0.00114
    48.00000    911.00000    869.03429      0.00110
    48.01000    945.00000    886.56768      0.00106
    48.02000    946.00000    904.85651      0.00106
    48.03000    956.00000    923.64770      0.00105
    48.04000    975.00000    942.62604      0.00103
    48.05000    996.00000    961.41218      0.00100
    48.06000    975.00000    979.56343      0.00103
    48.07000   1057.00000    996.57764      0.00095
    48.08000   1057.00000   1011.89750      0.00095
    48.09000   1004.00000   1024.95990      0.00100
    48.10000   1030.00000   1035.36398      0.00097
    48.11000   1025.00000   1042.58200      0.00098
    48.12000   1032.00000   1046.28370      0.00097
    48.13000   1003.00000   1046.27559      0.00100
    48.14000   1054.00000   1042.37819      0.00095
    48.15000   1066.00000   1034.80255      0.00094
    48.16000   1026.00000   1024.13415      0.00097
    48.17000    980.00000   1010.78974      0.00102
    48.18000    980.00000    995.31360      0.00102
    48.19000    983.00000    978.29307      0.00102
    48.20000    959.00000    960.29255      0.00104
    48.21000    944.00000    941.82637      0.00106
    48.22000    921.00000    923.34707      0.00109
    48.23000    873.00000    905.23603      0.00115
    48.24000    866.00000    887.77677      0.00115
    48.25000    892.00000    871.23006      0.00112
    48.26000    901.00000    855.79406      0.00111
    48.27000    820.00000    841.61368      0.00122
    48.28000    826.00000    828.79259      0.00121
    48.29000    822.00000    817.40114      0.00122
    48.30000    843.00000    807.48420      0.00119
    48.31000    776.00000    799.06903      0.00129
    48.32000    754.00000    792.17329      0.00133
    48.33000    732.00000    786.81290      0.00137
    48.34000    781.00000    783.00938      0.00128
    48.35000    778.00000    780.79702      0.00129
    48.36000    756.00000    780.23035      0.00132
    48.37000    762.00000    781.38607      0.00131
    48.38000    822.00000    784.36614      0.00122
    48.39000    790.00000    789.29996      0.00127
    48.40000    781.00000    796.34311      0.00128
    48.41000    768.00000    805.67863      0.00130
    48.42000    879.00000    817.50072      0.00114
    48.43000    810.00000    832.00974      0.00123
    48.44000    844.00000    849.40055      0.00118
    48.45000    886.00000    869.84735      0.00113
    48.46000    880.00000    893.49075      0.00114
    48.47000    892.00000    920.41712      0.00112
    48.48000    964.00000    950.63933      0.00104
    48.49000    970.00000    984.09204      0.00103
    48.50000   1010.00000   1020.61826      0.00099
    48.51000   1060.00000   1059.90384      0.00094
    48.52000   1168.00000   1101.51207      0.00086
    48.53000   1144.00000   1144.86670      0.00087
    48.54000   1196.00000   1189.24553      0.00084
    48.55000   1243.00000   1233.78600      0.00080
    48.56000   1290.00000   1277.50327      0.00078
    48.57000   1358.00000   1319.32540      0.00074
    48.58000   1368.00000   1358.14846      0.00073
    48.59000   1416.00000   1392.90971      0.00071
    48.60000   1405.00000   1422.66856      0.00071
    48.61000   1427.00000   1446.67653      0.00070
    48.62000   1500.00000   1464.41571      0.00067
    48.63000   1472.00000   1475.59408      0.00068
    48.64000   1504.00000   1480.10495      0.00066
    48.65000   1512.00000   1477.97741      0.00066
    48.66000   1538.00000   1469.33094      0.00065
    48.67000   1503.00000   1454.31715      0.00067
    48.68000   1471.00000   1433.25599      0.00068
    48.69000   1388.00000   1406.64833      0.00072
    48.70000   1398.00000   1375.17911      0.00072
    48.71000   1370.00000   1339.72735      0.00073
    48.72000   1336.00000   1301.32347      0.00075
    48.73000   1330.00000   1261.06540      0.00075
    48.74000   1273.00000   1220.02100      0.00079
    48.75000   1195.00000   1179.22879      0.00084
    48.76000   1084.00000   1139.75177      0.00092
    48.77000   1128.00000   1102.18813      0.00089
    48.78000   1054.00000   1067.06286      0.00095
    48.79000   1045.00000   1034.77578      0.00096
    48.80000   1001.00000   1005.54172      0.00100
    48.81000    897.00000    979.39625      0.00111
    48.82000    977.00000    956.37609      0.00102
    48.83000    895.00000    936.54640      0.00112
    48.84000    913.00000    919.79265      0.00110
    48.85000    852.00000    905.85921      0.00117
    48.86000    860.00000    894.51468      0.00116
    48.87000    867.00000    885.52597      0.00115
    48.88000    877.00000    878.66244      0.00114
    48.89000    843.00000    873.70949      0.00119
    48.90000    825.00000    870.48249      0.00121
    48.91000    851.00000    868.84803      0.00118
    48.92000    903.00000    868.70944      0.00111
    48.93000    870.00000    870.11011      0.00115
    48.94000    859.00000    873.08882      0.00116
    48.95000    893.00000    877.64170      0.00112
    48.96000    828.00000    883.84000      0.00121
    48.97000    874.00000    891.78595      0.00114
    48.98000    845.00000    901.59257      0.00118
    48.99000    903.00000    913.37488      0.00111
    49.00000    962.00000    927.24184      0.00104
    49.01000    964.00000    943.28906      0.00104
    49.02000    991.00000    961.59176      0.00101
    49.03000    971.00000    982.19780      0.00103
    49.04000    995.00000   1005.12059      0.00101
    49.05000   1048.00000   1030.33166      0.00095
    49.06000   1093.00000   1057.75291      0.00091
    49.07000   1046.00000   1087.24821      0.00096
    49.08000   1135.00000   1118.61449      0.00088
    49.09000   1238.00000   1151.57208      0.00081
    49.10000   1163.00000   1185.75281      0.00086
    49.11000   1273.00000   1220.67713      0.00079
    49.12000   1289.00000   1255.78185      0.00078
    49.13000   1324.00000   1290.59178      0.00076
    49.14000   1291.00000   1324.28812      0.00077
    49.15000   1387.00000   1356.02064      0.00072
    49.16000   1342.00000   1384.92230      0.00075
    49.17000   1393.00000   1410.11854      0.00072
    49.18000   1454.00000   1430.78042      0.00069
    49.19000   1446.00000   1446.20201      0.00069
    49.20000   1416.00000   1455.89240      0.00071
    49.21000   1464.00000   1459.83696      0.00068
    49.22000   1395.00000   1458.01290      0.00072
    49.23000   1433.00000   1450.79460      0.00070
    49.24000   1422.00000   1438.90542      0.00070
    49.25000   1463.00000   1423.30476      0.00068
    49.26000   1413.00000   1404.68491      0.00071
    49.27000   1376.00000   1383.87602      0.00073
    49.28000   1356.00000   1362.22093      0.00074
    49.29000   1368.00000   1340.68020      0.00073
    49.30000   1319.00000   1319.99733      0.00076
    49.31000   1228.00000   1301.03152      0.00081
    49.32000   1280.00000   1284.47987      0.00078
    49.33000   1216.00000   1270.95157      0.00082
    49.34000   1291.00000   1260.92697      0.00077
    49.35000   1288.00000   1254.77264      0.00078
    49.36000   1212.00000   1252.74353      0.00083
    49.37000   1249.00000   1254.97737      0.00080
    49.38000   1280.00000   1261.48933      0.00078
    49.39000   1301.00000   1272.16727      0.00077
    49.40000   1269.00000   1286.76694      0.00079
    49.41000   1376.00000   1304.91699      0.00073
    49.42000   1391.00000   1326.15029      0.00072
    49.43000   1381.00000   1349.83873      0.00072
    49.44000   1353.00000   1375.25554      0.00074
    49.45000   1471.00000   1401.59862      0.00068
    49.46000   1434.00000   1428.02340      0.00070
    49.47000   1458.00000   1453.69209      0.00069
    49.48000   1485.00000   1477.83014      0.00067
    49.49000   1526.00000   1499.77857      0.00066
    49.50000   1597.00000   1519.02769      0.00063
    49.51000   1631.00000   1535.22380      0.00061
    49.52000   1621.00000   1548.14857      0.00062
    49.53000   1580.00000   1557.67748      0.00063
    49.54000   1548.00000   1563.73229      0.00065
    49.55000   1636.00000   1566.24134      0.00061
    49.56000   1616.00000   1565.11165      0.00062
    49.57000   1509.00000   1560.21892      0.00066
    49.58000   1536.00000   1551.42175      0.00065
    49.59000   1597.00000   1538.55245      0.00063
    49.60000   1455.00000   1521.43841      0.00069
    49.61000   1493.00000   1500.07994      0.00067
    49.62000   1469.00000   1474.59289      0.00068
    49.63000   1376.00000   1445.37219      0.00073
    49.64000   1334.00000   1412.81992      0.00075
    49.65000   1355.00000   1377.48287      0.00074
    49.66000   1301.00000   1339.96205      0.00077
    49.67000   1289.00000   1300.97481      0.00078
    49.68000   1197.00000   1261.22152      0.00084
    49.69000   1185.00000   1221.29283      0.00084
    49.70000   1134.00000   1181.77692      0.00088
    49.71000   1127.00000   1143.17019      0.00089
    49.72000   1100.00000   1105.88253      0.00091
    49.73000   1055.00000   1070.25113      0.00095
    49.74000   1027.00000   1036.54934      0.00097
    49.75000    972.00000   1004.99436      0.00103
    49.76000    935.00000    975.75262      0.00107
    49.77000    966.00000    948.94352      0.00104
    49.78000    919.00000    924.64339      0.00109
    49.79000    918.00000    902.89330      0.00109
    49.80000    870.00000    883.72388      0.00115
    49.81000    948.00000    867.17824      0.00105
    49.82000    921.00000    853.12517      0.00109
    49.83000    848.00000    841.16135      0.00118
    49.84000    815.00000    831.25101      0.00123
    49.85000    843.00000    823.40370      0.00119
    49.86000    808.00000    817.57381      0.00124
    49.87000    870.00000    813.67977      0.00115
    49.88000    858.00000    811.64068      0.00117
    49.89000    831.00000    811.38457      0.00120
    49.90000    882.00000    812.84786      0.00113
    49.91000    809.00000    815.96237      0.00124
    49.92000    852.00000    820.65727      0.00117
    49.93000    841.00000    826.88238      0.00119
    49.94000    864.00000    834.57603      0.00116
    49.95000    877.00000    843.66488      0.00114
    49.96000    869.00000    854.06143      0.00115
    49.97000    889.00000    865.65898      0.00112
    49.98000    911.00000    878.32647      0.00110
    49.99000    858.00000    891.90349      0.00117
    50.00000    955.00000    906.19580      0.00105
    50.01000    973.00000    920.97147      0.00103
    50.02000    950.00000    935.95864      0.00105
    50.03000    994.00000    950.84537      0.00101
    50.04000    996.00000    965.28356      0.00100
    50.05000   1049.00000    978.89789      0.00095
    50.06000    978.00000    991.29242      0.00102
    50.07000   1016.00000   1002.06305      0.00098
    50.08000   1050.00000   1010.86814      0.00095
    50.09000   1039.00000   1017.42574      0.00096
    50.10000   1062.00000   1021.53639      0.00094
    50.11000   1036.00000   1023.13129      0.00097
    50.12000   1034.00000   1022.28679      0.00097
    50.13000   1002.00000   1019.20543      0.00100
    50.14000   1029.00000   1014.19959      0.00097
    50.15000   1074.00000   1007.66297      0.00093
    50.16000    988.00000   1000.03787      0.00101
    50.17000    974.00000    991.78576      0.00103
    50.18000   1011.00000    983.36466      0.00099
    50.19000   1026.00000    975.21364      0.00097
    50.20000    965.00000    967.74347      0.00104
    50.21000    954.00000    961.33132      0.00105
    50.22000    980.00000    956.31881      0.00102
    50.23000    991.00000    953.01377      0.00101
    50.24000    986.00000    951.68985      0.00101
    50.25000   1010.00000    952.58759      0.00099
    50.26000   1043.00000    955.92178      0.00096
    50.27000    986.00000    961.88645      0.00101
    50.28000   1009.00000    970.66239      0.00099
    50.29000   1020.00000    982.42785      0.00098
    50.30000   1083.00000    997.34312      0.00092
    50.31000   1023.00000   1015.51229      0.00098
    50.32000   1110.00000   1037.13408      0.00090
    50.33000   1155.00000   1062.38290      0.00087
    50.34000   1094.00000   1091.41551      0.00091
    50.35000   1172.00000   1124.37315      0.00085
    50.36000   1225.00000   1161.37393      0.00082
    50.37000   1230.00000   1202.50620      0.00081
    50.38000   1310.00000   1247.82289      0.00076
    50.39000   1381.00000   1297.33344      0.00072
    50.40000   1445.00000   1350.98681      0.00069
    50.41000   1504.00000   1408.71950      0.00066
    50.42000   1576.00000   1470.61580      0.00063
    50.43000   1626.00000   1536.44464      0.00062
    50.44000   1643.00000   1606.02708      0.00061
    50.45000   1756.00000   1679.12931      0.00057
    50.46000   1763.00000   1755.65903      0.00057
    50.47000   1891.00000   1835.57061      0.00053
    50.48000   2004.00000   1918.89153      0.00050
    50.49000   2074.00000   2005.72693      0.00048
    50.50000   2182.00000   2096.22702      0.00046
    50.51000   2303.00000   2190.50426      0.00043
    50.52000   2405.00000   2288.51835      0.00042
    50.53000   2428.00000   2389.94986      0.00041
    50.54000   2570.00000   2494.08041      0.00039
    50.55000   2609.00000   2599.70029      0.00038
    50.56000   2789.00000   2705.06117      0.00036
    50.57000   2898.00000   2807.88560      0.00035
    50.58000   3087.00000   2905.43819      0.00032
    50.59000   3163.00000   2994.65275      0.00032
    50.60000   3171.00000   3072.29247      0.00032
    50.61000   3354.00000   3135.14655      0.00030
    50.62000   3449.00000   3180.29096      0.00029
    50.63000   3432.00000   3204.99736      0.00029
    50.64000   3511.00000   3206.94135      0.00028
    50.65000   3478.00000   3184.51092      0.00029
    50.66000   3417.00000   3136.87439      0.00029
    50.67000   3288.00000   3064.22256      0.00030
    50.68000   3184.00000   2968.09679      0.00031
    50.69000   3029.00000   2851.07835      0.00033
    50.70000   2825.00000   2716.61781      0.00035
    50.71000   2705.00000   2568.91929      0.00037
    50.72000   2537.00000   2412.57388      0.00039
    50.73000   2334.00000   2252.08097      0.00043
    50.74000   2175.00000   2091.58367      0.00046
    50.75000   2004.00000   1934.70863      0.00050
    50.76000   1837.00000   1784.48156      0.00054
    50.77000   1629.00000   1643.29274      0.00061
    50.78000   1522.00000   1512.83824      0.00066
    50.79000   1415.00000   1394.20021      0.00071
    50.80000   1332.00000   1287.99962      0.00075
    50.81000   1210.00000   1194.34824      0.00083
    50.82000   1155.00000   1112.93962      0.00087
    50.83000   1051.00000   1043.15147      0.00095
    50.84000   1031.00000    984.10572      0.00097
    50.85000   1014.00000    934.70848      0.00099
    50.86000    948.00000    893.89234      0.00105
    50.87000    950.00000    860.55193      0.00105
    50.88000    916.00000    833.60873      0.00109
    50.89000    885.00000    812.07901      0.00113
    50.90000    848.00000    795.08836      0.00118
    50.91000    855.00000    781.71023      0.00117
    50.92000    871.00000    771.19814      0.00115
    50.93000    811.00000    763.10392      0.00123
    50.94000    877.00000    757.03152      0.00114
    50.95000    887.00000    752.66861      0.00113
    50.96000    802.00000    749.80514      0.00125
    50.97000    800.00000    748.32692      0.00125
    50.98000    801.00000    748.20783      0.00125
    50.99000    827.00000    749.50823      0.00121
    51.00000    764.00000    752.37076      0.00131
    51.01000    771.00000    757.01799      0.00130
    51.02000    818.00000    763.75156      0.00122
    51.03000    797.00000    772.94286      0.00125
    51.04000    830.00000    785.01990      0.00120
    51.05000    901.00000    800.49330      0.00111
    51.06000    860.00000    819.91164      0.00116
    51.07000    899.00000    843.82204      0.00111
    51.08000    949.00000    872.77761      0.00105
    51.09000    977.00000    907.29188      0.00102
    51.10000   1010.00000    947.81994      0.00099
    51.11000   1009.00000    994.67934      0.00099
    51.12000   1075.00000   1048.01010      0.00093
    51.13000   1060.00000   1107.73192      0.00094
    51.14000   1129.00000   1173.48840      0.00089
    51.15000   1265.00000   1244.59548      0.00079
    51.16000   1299.00000   1320.08254      0.00077
    51.17000   1359.00000   1398.62938      0.00074
    51.18000   1443.00000   1478.57945      0.00069
    51.19000   1556.00000   1557.97163      0.00064
    51.20000   1647.00000   1634.58986      0.00061
    51.21000   1752.00000   1706.03919      0.00057
    51.22000   1849.00000   1769.85396      0.00054
    51.23000   1868.00000   1823.64436      0.00054
    51.24000   1911.00000   1865.28399      0.00052
    51.25000   1928.00000   1893.12796      0.00052
    51.26000   1929.00000   1906.23105      0.00052
    51.27000   1883.00000   1904.51481      0.00053
    51.28000   1875.00000   1888.82966      0.00053
    51.29000   1890.00000   1860.88193      0.00053
    51.30000   1821.00000   1823.04459      0.00055
    51.31000   1802.00000   1778.08617      0.00055
    51.32000   1727.00000   1728.80828      0.00058
    51.33000   1605.00000   1677.90373      0.00062
    51.34000   1588.00000   1627.91623      0.00063
    51.35000   1544.00000   1580.97289      0.00065
    51.36000   1583.00000   1538.72939      0.00063
    51.37000   1474.00000   1502.24926      0.00068
    51.38000   1496.00000   1472.24440      0.00067
    51.39000   1384.00000   1448.91743      0.00072
    51.40000   1365.00000   1432.00264      0.00073
    51.41000   1364.00000   1420.83244      0.00073
    51.42000   1426.00000   1414.40799      0.00070
    51.43000   1398.00000   1411.48870      0.00072
    51.44000   1450.00000   1410.69995      0.00069
    51.45000   1456.00000   1410.65525      0.00069
    51.46000   1504.00000   1410.08900      0.00066
    51.47000   1486.00000   1407.97026      0.00067
    51.48000   1482.00000   1403.55738      0.00067
    51.49000   1397.00000   1396.44664      0.00072
    51.50000   1418.00000   1386.54138      0.00071
    51.51000   1382.00000   1373.98102      0.00072
    51.52000   1460.00000   1359.05406      0.00068
    51.53000   1340.00000   1342.12461      0.00075
    51.54000   1329.00000   1323.56752      0.00075
    51.55000   1342.00000   1303.68008      0.00075
    51.56000   1310.00000   1282.72814      0.00076
    51.57000   1222.00000   1260.92014      0.00082
    51.58000   1234.00000   1238.42894      0.00081
    51.59000   1207.00000   1215.58310      0.00083
    51.60000   1177.00000   1192.52158      0.00085
    51.61000   1133.00000   1169.37776      0.00088
    51.62000   1132.00000   1146.32872      0.00088
    51.63000   1107.00000   1123.55942      0.00090
    51.64000   1102.00000   1101.24927      0.00091
    51.65000   1086.00000   1079.56280      0.00092
    51.66000   1094.00000   1058.64150      0.00091
    51.67000    998.00000   1038.59025      0.00100
    51.68000   1088.00000   1019.45170      0.00092
    51.69000    994.00000   1001.25290      0.00101
    51.70000   1016.00000    983.97314      0.00098
    51.71000    984.00000    967.56421      0.00102
    51.72000    920.00000    951.91388      0.00109
    51.73000    930.00000    936.91712      0.00108
    51.74000    952.00000    922.46826      0.00105
    51.75000    997.00000    908.47955      0.00100
    51.76000    933.00000    894.90215      0.00107
    51.77000    877.00000    881.73945      0.00114
    51.78000    872.00000    869.04117      0.00115
    51.79000    899.00000    856.90669      0.00111
    51.80000    878.00000    845.49526      0.00114
    51.81000    883.00000    834.98478      0.00113
    51.82000    869.00000    825.55788      0.00115
    51.83000    847.00000    817.38434      0.00118
    51.84000    825.00000    810.60772      0.00121
    51.85000    777.00000    805.40967      0.00129
    51.86000    832.00000    802.02834      0.00120
    51.87000    814.00000    800.47970      0.00123
    51.88000    823.00000    800.80730      0.00122
    51.89000    828.00000    803.04073      0.00121
    51.90000    811.00000    807.17248      0.00123
    51.91000    795.00000    813.15305      0.00126
    51.92000    847.00000    820.87613      0.00118
    51.93000    852.00000    830.17907      0.00117
    51.94000    861.00000    840.98935      0.00116
    51.95000    876.00000    853.25212      0.00114
    51.96000    923.00000    866.60027      0.00108
    51.97000    929.00000    880.70494      0.00108
    51.98000    887.00000    895.15254      0.00113
    51.99000    967.00000    909.59167      0.00103
    52.00000    906.00000    923.61069      0.00110
    52.01000   1001.00000    936.74833      0.00100
    52.02000    890.00000    948.53197      0.00112
    52.03000    961.00000    958.51173      0.00104
    52.04000   1021.00000    966.26975      0.00098
    52.05000   1008.00000    971.46742      0.00099
    52.06000   1002.00000    973.94836      0.00100
    52.07000    945.00000    973.66416      0.00106
    52.08000    972.00000    970.65591      0.00103
    52.09000    982.00000    965.11139      0.00102
    52.10000    955.00000    957.34451      0.00105
    52.11000    991.00000    948.16732      0.00101
    52.12000    943.00000    938.37361      0.00106
    52.13000    924.00000    928.27132      0.00108
    52.14000    943.00000    918.39046      0.00106
    52.15000    910.00000    909.23977      0.00110
    52.16000    858.00000    901.28428      0.00117
    52.17000    878.00000    894.93298      0.00114
    52.18000    893.00000    890.52949      0.00112
    52.19000    866.00000    888.34939      0.00115
    52.20000    849.00000    888.59793      0.00118
    52.21000    910.00000    891.40661      0.00110
    52.22000    918.00000    896.82357      0.00109
    52.23000    906.00000    904.80965      0.00110
    52.24000    878.00000    915.30650      0.00114
    52.25000    894.00000    928.22650      0.00112
    52.26000    914.00000    943.36598      0.00109
    52.27000    969.00000    960.37687      0.00103
    52.28000    992.00000    978.83251      0.00101
    52.29000   1041.00000    998.28231      0.00096
    52.30000   1027.00000   1018.24070      0.00097
    52.31000   1051.00000   1038.20318      0.00095
    52.32000   1099.00000   1057.67180      0.00091
    52.33000   1042.00000   1076.17956      0.00096
    52.34000   1080.00000   1093.30754      0.00093
    52.35000   1087.00000   1108.68550      0.00092
    52.36000   1170.00000   1121.99275      0.00085
    52.37000   1122.00000   1132.97190      0.00089
    52.38000   1159.00000   1141.41153      0.00086
    52.39000   1215.00000   1147.15649      0.00082
    52.40000   1196.00000   1150.12524      0.00084
    52.41000   1187.00000   1150.32985      0.00084
    52.42000   1197.00000   1147.89618      0.00084
    52.43000   1169.00000   1143.07632      0.00086
    52.44000   1237.00000   1136.24351      0.00081
    52.45000   1198.00000   1127.91057      0.00083
    52.46000   1151.00000   1118.68879      0.00087
    52.47000   1146.00000   1109.25388      0.00087
    52.48000   1130.00000   1100.29304      0.00088
    52.49000   1115.00000   1092.40725      0.00090
    52.50000   1110.00000   1086.13055      0.00090
    52.51000   1052.00000   1081.89679      0.00095
    52.52000   1082.00000   1079.97765      0.00092
    52.53000   1092.00000   1080.44523      0.00092
    52.54000   1079.00000   1083.19933      0.00093
    52.55000   1084.00000   1088.01823      0.00092
    52.56000   1026.00000   1094.51372      0.00097
    52.57000   1045.00000   1102.14855      0.00096
    52.58000   1069.00000   1110.20645      0.00094
    52.59000   1120.00000   1117.93768      0.00089
    52.60000   1092.00000   1124.59443      0.00092
    52.61000   1112.00000   1129.47319      0.00090
    52.62000   1097.00000   1131.86397      0.00091
    52.63000   1066.00000   1131.25414      0.00094
    52.64000   1131.00000   1127.33983      0.00088
    52.65000   1054.00000   1120.14424      0.00095
    52.66000   1045.00000   1109.97033      0.00096
    52.67000   1074.00000   1097.37036      0.00093
    52.68000   1063.00000   1083.08808      0.00094
    52.69000   1096.00000   1067.97772      0.00091
    52.70000   1110.00000   1052.94021      0.00090
    52.71000   1020.00000   1038.83665      0.00098
    52.72000   1021.00000   1026.43406      0.00098
    52.73000   1008.00000   1016.58643      0.00099
    52.74000   1003.00000   1010.28830      0.00100
    52.75000    992.00000   1007.84862      0.00101
    52.76000    997.00000   1009.61512      0.00100
    52.77000    981.00000   1015.86283      0.00102
    52.78000   1044.00000   1026.72507      0.00096
    52.79000   1010.00000   1042.18790      0.00099
    52.80000   1055.00000   1062.08639      0.00095
    52.81000   1131.00000   1086.10119      0.00088
    52.82000   1191.00000   1113.76012      0.00084
    52.83000   1157.00000   1144.42810      0.00086
    52.84000   1224.00000   1177.34025      0.00082
    52.85000   1319.00000   1211.79383      0.00076
    52.86000   1318.00000   1246.82881      0.00076
    52.87000   1230.00000   1281.39407      0.00081
    52.88000   1302.00000   1314.53946      0.00077
    52.89000   1394.00000   1345.30455      0.00072
    52.90000   1408.00000   1372.83961      0.00071
    52.91000   1383.00000   1396.46129      0.00072
    52.92000   1459.00000   1415.58504      0.00069
    52.93000   1416.00000   1429.70273      0.00071
    52.94000   1433.00000   1438.35044      0.00070
    52.95000   1439.00000   1441.30132      0.00069
    52.96000   1438.00000   1438.40479      0.00070
    52.97000   1452.00000   1429.62277      0.00069
    52.98000   1432.00000   1415.08014      0.00070
    52.99000   1400.00000   1395.08932      0.00071
    53.00000   1373.00000   1370.15266      0.00073
    53.01000   1432.00000   1340.93835      0.00070
    53.02000   1326.00000   1308.23313      0.00075
    53.03000   1242.00000   1272.88092      0.00081
    53.04000   1310.00000   1235.72571      0.00076
    53.05000   1205.00000   1197.60702      0.00083
    53.06000   1176.00000   1159.33155      0.00085
    53.07000   1133.00000   1121.53029      0.00088
    53.08000   1132.00000   1084.77062      0.00088
    53.09000   1038.00000   1049.53847      0.00096
    53.10000   1022.00000   1016.24932      0.00098
    53.11000    942.00000    985.21110      0.00106
    53.12000    954.00000    956.62824      0.00105
    53.13000    968.00000    930.81866      0.00103
    53.14000    918.00000    907.82291      0.00109
    53.15000    890.00000    887.62102      0.00112
    53.16000    885.00000    870.17706      0.00113
    53.17000    862.00000    855.40659      0.00116
    53.18000    832.00000    843.21337      0.00120
    53.19000    819.00000    833.46728      0.00122
    53.20000    793.00000    826.00411      0.00126
    53.21000    794.00000    820.62089      0.00126
    53.22000    809.00000    817.08462      0.00124
    53.23000    801.00000    815.21297      0.00125
    53.24000    799.00000    814.74448      0.00125
    53.25000    842.00000    815.34544      0.00119
    53.26000    833.00000    816.69114      0.00120
    53.27000    822.00000    818.45291      0.00122
    53.28000    792.00000    820.31387      0.00126
    53.29000    836.00000    821.96000      0.00120
    53.30000    879.00000    823.09974      0.00114
    53.31000    811.00000    823.49690      0.00123
    53.32000    881.00000    822.98839      0.00114
    53.33000    814.00000    821.49988      0.00123
    53.34000    806.00000    819.05315      0.00124
    53.35000    850.00000    815.76078      0.00118
    53.36000    794.00000    811.80857      0.00126
    53.37000    778.00000    807.42991      0.00129
    53.38000    788.00000    802.87793      0.00127
    53.39000    801.00000    798.40065      0.00125
    53.40000    791.00000    794.22198      0.00126
    53.41000    783.00000    790.52898      0.00128
    53.42000    772.00000    787.46413      0.00130
    53.43000    788.00000    785.12035      0.00127
    53.44000    807.00000    783.54074      0.00124
    53.45000    745.00000    782.73190      0.00134
    53.46000    756.00000    782.64490      0.00132
    53.47000    788.00000    783.17508      0.00127
    53.48000    758.00000    784.18015      0.00132
    53.49000    829.00000    785.49090      0.00121
    53.50000    823.00000    786.92819      0.00122
    53.51000    796.00000    788.27477      0.00126
    53.52000    786.00000    789.32605      0.00127
    53.53000    791.00000    789.90507      0.00126
    53.54000    793.00000    789.87944      0.00126
    53.55000    769.00000    789.17802      0.00130
    53.56000    813.00000    787.80083      0.00123
    53.57000    779.00000    785.81759      0.00128
    53.58000    781.00000    783.36468      0.00128
    53.59000    823.00000    780.66126      0.00122
    53.60000    783.00000    777.92218      0.00128
    53.61000    818.00000    775.37928      0.00122
    53.62000    806.00000    773.27382      0.00124
    53.63000    795.00000    771.83998      0.00126
    53.64000    818.00000    771.29840      0.00122
    53.65000    857.00000    771.85178      0.00117
    53.66000    779.00000    773.68094      0.00128
    53.67000    847.00000    776.94227      0.00118
    53.68000    828.00000    781.76562      0.00121
    53.69000    832.00000    788.25495      0.00120
    53.70000    809.00000    796.48276      0.00124
    53.71000    809.00000    806.45994      0.00124
    53.72000    815.00000    818.18151      0.00123
    53.73000    826.00000    831.61687      0.00121
    53.74000    885.00000    846.68707      0.00113
    53.75000    887.00000    863.26657      0.00113
    53.76000    937.00000    881.18293      0.00107
    53.77000    927.00000    900.22072      0.00108
    53.78000    947.00000    920.11482      0.00106
    53.79000    922.00000    940.55365      0.00108
    53.80000    968.00000    961.17426      0.00103
    53.81000    979.00000    981.51781      0.00102
    53.82000   1042.00000   1001.12424      0.00096
    53.83000    993.00000   1019.51412      0.00101
    53.84000   1048.00000   1036.18237      0.00095
    53.85000   1076.00000   1050.63228      0.00093
    53.86000   1041.00000   1062.40984      0.00096
    53.87000   1103.00000   1071.13913      0.00091
    53.88000   1043.00000   1076.55721      0.00096
    53.89000   1062.00000   1078.54292      0.00094
    53.90000   1066.00000   1077.13366      0.00094
    53.91000   1033.00000   1072.52572      0.00097
    53.92000   1057.00000   1065.05696      0.00095
    53.93000   1003.00000   1055.17456      0.00100
    53.94000    978.00000   1043.39395      0.00102
    53.95000   1005.00000   1030.25645      0.00100
    53.96000    953.00000   1016.29201      0.00105
    53.97000    920.00000   1001.99086      0.00109
    53.98000    953.00000    987.78525      0.00105
    53.99000    922.00000    974.04068      0.00108
    54.00000    897.00000    961.05659      0.00111
    54.01000    866.00000    949.07189      0.00115
    54.02000    868.00000    938.23609      0.00115
    54.03000    867.00000    928.60045      0.00115
    54.04000    928.00000    920.26969      0.00108
    54.05000    901.00000    913.29573      0.00111
    54.06000    865.00000    907.70533      0.00116
    54.07000    893.00000    903.51541      0.00112
    54.08000    839.00000    900.72437      0.00119
    54.09000    850.00000    899.38330      0.00118
    54.10000    877.00000    899.54635      0.00114
    54.11000    866.00000    901.27281      0.00115
    54.12000    867.00000    904.62141      0.00115
    54.13000    886.00000    909.64272      0.00113
    54.14000    856.00000    916.37297      0.00117
    54.15000    894.00000    924.82780      0.00112
    54.16000    909.00000    934.98538      0.00110
    54.17000    916.00000    946.80907      0.00109
    54.18000    874.00000    960.24055      0.00114
    54.19000    974.00000    975.18640      0.00103
    54.20000    992.00000    991.51431      0.00101
    54.21000   1001.00000   1009.04292      0.00100
    54.22000    970.00000   1027.53495      0.00103
    54.23000    988.00000   1046.70020      0.00101
    54.24000   1017.00000   1066.27172      0.00098
    54.25000   1059.00000   1085.81608      0.00094
    54.26000   1082.00000   1104.86446      0.00092
    54.27000   1124.00000   1122.92959      0.00089
    54.28000   1116.00000   1139.58468      0.00090
    54.29000   1123.00000   1154.40219      0.00089
    54.30000   1202.00000   1166.95273      0.00083
    54.31000   1155.00000   1176.92842      0.00087
    54.32000   1231.00000   1184.14414      0.00081
    54.33000   1176.00000   1188.54008      0.00085
    54.34000   1156.00000   1190.17806      0.00087
    54.35000   1155.00000   1189.22496      0.00087
    54.36000   1169.00000   1185.92663      0.00086
    54.37000   1185.00000   1180.57416      0.00084
    54.38000   1127.00000   1173.47203      0.00089
    54.39000   1153.00000   1164.95583      0.00087
    54.40000   1237.00000   1155.37022      0.00081
    54.41000   1128.00000   1144.91201      0.00089
    54.42000   1152.00000   1133.76204      0.00087
    54.43000   1132.00000   1122.06763      0.00088
    54.44000   1175.00000   1109.93850      0.00085
    54.45000   1126.00000   1097.48793      0.00089
    54.46000   1085.00000   1084.89331      0.00092
    54.47000   1026.00000   1072.24593      0.00097
    54.48000   1054.00000   1059.69791      0.00095
    54.49000   1042.00000   1047.50852      0.00096
    54.50000   1058.00000   1035.88697      0.00095
    54.51000   1037.00000   1025.06865      0.00096
    54.52000    992.00000   1015.34687      0.00101
    54.53000   1038.00000   1006.95548      0.00096
    54.54000   1016.00000   1000.11844      0.00098
    54.55000   1055.00000    994.90866      0.00095
    54.56000    986.00000    991.30297      0.00101
    54.57000    942.00000    989.23789      0.00106
    54.58000    963.00000    988.61430      0.00104
    54.59000    993.00000    989.27765      0.00101
    54.60000    982.00000    990.88720      0.00102
    54.61000   1046.00000    993.05619      0.00096
    54.62000   1034.00000    995.39929      0.00097
    54.63000    987.00000    997.43636      0.00101
    54.64000   1014.00000    998.64362      0.00099
    54.65000   1026.00000    998.51917      0.00097
    54.66000    956.00000    996.60438      0.00105
    54.67000    990.00000    992.52151      0.00101
    54.68000    997.00000    986.01227      0.00100
    54.69000    919.00000    976.96586      0.00109
    54.70000    992.00000    965.42965      0.00101
    54.71000    941.00000    951.59934      0.00106
    54.72000    948.00000    935.79079      0.00105
    54.73000    867.00000    918.40064      0.00115
    54.74000    879.00000    899.86465      0.00114
    54.75000    832.00000    880.62112      0.00120
    54.76000    804.00000    861.08369      0.00124
    54.77000    796.00000    841.62390      0.00126
    54.78000    792.00000    822.56217      0.00126
    54.79000    831.00000    804.16460      0.00120
    54.80000    776.00000    786.64342      0.00129
    54.81000    745.00000    770.15953      0.00134
    54.82000    751.00000    754.82634      0.00133
    54.83000    709.00000    740.71294      0.00141
    54.84000    675.00000    727.85014      0.00148
    54.85000    744.00000    716.25539      0.00134
    54.86000    731.00000    705.92527      0.00137
    54.87000    689.00000    696.80768      0.00145
    54.88000    710.00000    688.84396      0.00141
    54.89000    659.00000    681.97154      0.00152
    54.90000    702.00000    676.13438      0.00142
    54.91000    690.00000    671.21980      0.00145
    54.92000    663.00000    667.29831      0.00151
    54.93000    619.00000    664.24331      0.00162
    54.94000    666.00000    661.97789      0.00150
    54.95000    649.00000    660.45389      0.00154
    54.96000    674.00000    659.62821      0.00148
    54.97000    616.00000    659.43535      0.00162
    54.98000    619.00000    659.85215      0.00162
    54.99000    695.00000    660.85247      0.00144
    55.00000    624.00000    662.40540      0.00160
    55.01000    713.00000    664.49012      0.00140
    55.02000    659.00000    667.10892      0.00152
    55.03000    689.00000    670.21942      0.00145
    55.04000    683.00000    673.78790      0.00146
    55.05000    693.00000    677.78044      0.00144
    55.06000    672.00000    682.14652      0.00149
    55.07000    668.00000    686.82383      0.00150
    55.08000    649.00000    691.76637      0.00154
    55.09000    699.00000    697.07960      0.00143
    55.10000    734.00000    702.64541      0.00136
    55.11000    699.00000    708.40428      0.00143
    55.12000    729.00000    714.33287      0.00137
    55.13000    660.00000    720.42402      0.00152
    55.14000    697.00000    726.69148      0.00143
    55.15000    710.00000    733.18492      0.00141
    55.16000    683.00000    739.97838      0.00146
    55.17000    691.00000    747.14355      0.00145
    55.18000    737.00000    754.76782      0.00136
    55.19000    736.00000    762.94021      0.00136
    55.20000    762.00000    771.73943      0.00131
    55.21000    761.00000    781.22561      0.00131
    55.22000    756.00000    791.43437      0.00132
    55.23000    742.00000    802.37314      0.00135
    55.24000    848.00000    814.01982      0.00118
    55.25000    835.00000    826.32296      0.00120
    55.26000    800.00000    839.20284      0.00125
    55.27000    826.00000    852.55258      0.00121
    55.28000    860.00000    866.23791      0.00116
    55.29000    898.00000    880.09580      0.00111
    55.30000    888.00000    893.93983      0.00113
    55.31000    871.00000    907.56682      0.00115
    55.32000    911.00000    920.72053      0.00110
    55.33000    897.00000    933.12254      0.00111
    55.34000    953.00000    944.47271      0.00105
    55.35000    956.00000    954.45123      0.00105
    55.36000    910.00000    962.74414      0.00110
    55.37000    924.00000    969.11447      0.00108
    55.38000    894.00000    973.29658      0.00112
    55.39000    936.00000    975.12011      0.00107
    55.40000    968.00000    974.52102      0.00103
    55.41000    935.00000    971.53581      0.00107
    55.42000    943.00000    966.32683      0.00106
    55.43000    906.00000    959.15052      0.00110
    55.44000    908.00000    950.32586      0.00110
    55.45000    883.00000    940.21786      0.00113
    55.46000    847.00000    929.21684      0.00118
    55.47000    839.00000    917.69301      0.00119
    55.48000    892.00000    905.92786      0.00112
    55.49000    862.00000    894.21493      0.00116
    55.50000    838.00000    882.78446      0.00119
    55.51000    843.00000    871.79669      0.00119
    55.52000    816.00000    861.34953      0.00123
    55.53000    765.00000    851.48286      0.00131
    55.54000    784.00000    842.19380      0.00128
    55.55000    824.00000    833.43370      0.00121
    55.56000    718.00000    825.10231      0.00139
    55.57000    747.00000    817.08017      0.00134
    55.58000    740.00000    809.26480      0.00135
    55.59000    745.00000    801.54882      0.00134
    55.60000    790.00000    793.83564      0.00127
    55.61000    735.00000    786.01260      0.00136
    55.62000    710.00000    777.97601      0.00141
    55.63000    752.00000    769.69449      0.00133
    55.64000    730.00000    761.23075      0.00137
    55.65000    766.00000    752.66255      0.00131
    55.66000    746.00000    744.07331      0.00134
    55.67000    759.00000    735.55737      0.00132
    55.68000    687.00000    727.21445      0.00146
    55.69000    720.00000    719.14357      0.00139
    55.70000    713.00000    711.43914      0.00140
    55.71000    701.00000    704.18932      0.00143
    55.72000    675.00000    697.47795      0.00148
    55.73000    683.00000    691.38510      0.00146
    55.74000    700.00000    685.95914      0.00143
    55.75000    663.00000    681.23095      0.00151
    55.76000    640.00000    677.27378      0.00156
    55.77000    667.00000    674.14144      0.00150
    55.78000    627.00000    671.87535      0.00159
    55.79000    646.00000    670.51037      0.00155
    55.80000    612.00000    670.07397      0.00163
    55.81000    663.00000    670.58505      0.00151
    55.82000    645.00000    672.05255      0.00155
    55.83000    655.00000    674.47387      0.00153
    55.84000    647.00000    677.83318      0.00155
    55.85000    620.00000    682.09965      0.00161
    55.86000    673.00000    687.22586      0.00149
    55.87000    713.00000    693.14759      0.00140
    55.88000    697.00000    699.78014      0.00143
    55.89000    732.00000    706.99856      0.00137
    55.90000    670.00000    714.67546      0.00149
    55.91000    663.00000    722.66248      0.00151
    55.92000    728.00000    730.78685      0.00137
    55.93000    746.00000    738.85510      0.00134
    55.94000    716.00000    746.66762      0.00140
    55.95000    694.00000    754.02041      0.00144
    55.96000    733.00000    760.71478      0.00136
    55.97000    741.00000    766.56730      0.00135
    55.98000    775.00000    771.40810      0.00129
    55.99000    762.00000    775.08319      0.00131
    56.00000    789.00000    777.47582      0.00127
    56.01000    777.00000    778.51450      0.00129
    56.02000    804.00000    778.16176      0.00124
    56.03000    779.00000    776.44845      0.00128
    56.04000    786.00000    773.43743      0.00127
    56.05000    778.00000    769.23242      0.00129
    56.06000    783.00000    763.99584      0.00128
    56.07000    755.00000    757.93620      0.00132
    56.08000    759.00000    751.29781      0.00132
    56.09000    740.00000    744.35355      0.00135
    56.10000    716.00000    737.37961      0.00140
    56.11000    731.00000    730.63470      0.00137
    56.12000    684.00000    724.35479      0.00146
    56.13000    684.00000    718.75567      0.00146
    56.14000    740.00000    714.03093      0.00135
    56.15000    718.00000    710.36768      0.00139
    56.16000    703.00000    707.89379      0.00142
    56.17000    702.00000    706.71460      0.00142
    56.18000    700.00000    706.91857      0.00143
    56.19000    695.00000    708.56349      0.00144
    56.20000    672.00000    711.66575      0.00149
    56.21000    711.00000    716.22278      0.00141
    56.22000    694.00000    722.20581      0.00144
    56.23000    709.00000    729.47762      0.00141
    56.24000    708.00000    737.88502      0.00141
    56.25000    703.00000    747.31436      0.00142
    56.26000    743.00000    757.58712      0.00135
    56.27000    735.00000    768.47967      0.00136
    56.28000    762.00000    779.72936      0.00131
    56.29000    787.00000    791.03584      0.00127
    56.30000    789.00000    802.05452      0.00127
    56.31000    751.00000    812.43453      0.00133
    56.32000    785.00000    821.80718      0.00127
    56.33000    799.00000    829.80282      0.00125
    56.34000    806.00000    836.07273      0.00124
    56.35000    855.00000    840.31819      0.00117
    56.36000    827.00000    842.31130      0.00121
    56.37000    846.00000    841.91904      0.00118
    56.38000    803.00000    839.11700      0.00125
    56.39000    847.00000    833.98984      0.00118
    56.40000    770.00000    826.71935      0.00130
    56.41000    859.00000    817.57150      0.00116
    56.42000    818.00000    806.86422      0.00122
    56.43000    767.00000    794.94012      0.00130
    56.44000    762.00000    782.14586      0.00131
    56.45000    796.00000    768.82414      0.00126
    56.46000    773.00000    755.26835      0.00129
    56.47000    771.00000    741.73792      0.00130
    56.48000    712.00000    728.46556      0.00140
    56.49000    710.00000    715.64130      0.00141
    56.50000    710.00000    703.41510      0.00141
    56.51000    726.00000    691.90038      0.00138
    56.52000    695.00000    681.17685      0.00144
    56.53000    675.00000    671.29374      0.00148
    56.54000    633.00000    662.27348      0.00158
    56.55000    666.00000    654.11558      0.00150
    56.56000    650.00000    646.80057      0.00154
    56.57000    670.00000    640.29383      0.00149
    56.58000    654.00000    634.54865      0.00153
    56.59000    660.00000    629.50902      0.00152
    56.60000    658.00000    625.12009      0.00152
    56.61000    614.00000    621.32892      0.00163
    56.62000    640.00000    618.05513      0.00156
    56.63000    608.00000    615.23216      0.00164
    56.64000    623.00000    612.80230      0.00161
    56.65000    617.00000    610.69459      0.00162
    56.66000    607.00000    608.85900      0.00165
    56.67000    620.00000    607.34757      0.00161
    56.68000    625.00000    606.08402      0.00160
    56.69000    602.00000    605.02484      0.00166
    56.70000    575.00000    604.15181      0.00174
    56.71000    600.00000    603.46046      0.00167
    56.72000    623.00000    602.95473      0.00161
    56.73000    611.00000    602.58243      0.00164
    56.74000    607.00000    602.30471      0.00165
    56.75000    619.00000    602.14749      0.00162
    56.76000    601.00000    602.10999      0.00166
    56.77000    582.00000    602.15272      0.00172
    56.78000    597.00000    602.27780      0.00168
    56.79000    609.00000    602.46811      0.00164
    56.80000    578.00000    602.70323      0.00173
    56.81000    582.00000    603.04813      0.00172
    56.82000    631.00000    603.47875      0.00158
    56.83000    597.00000    603.96974      0.00168
    56.84000    602.00000    604.51965      0.00166
    56.85000    585.00000    605.13507      0.00171
    56.86000    614.00000    605.82572      0.00163
    56.87000    598.00000    606.60558      0.00167
    56.88000    604.00000    607.52515      0.00166
    56.89000    601.00000    608.64168      0.00166
    56.90000    603.00000    609.97253      0.00166
    56.91000    599.00000    611.55454      0.00167
    56.92000    577.00000    613.43298      0.00173
    56.93000    592.00000    615.65517      0.00169
    56.94000    598.00000    618.26945      0.00167
    56.95000    611.00000    621.32417      0.00164
    56.96000    622.00000    624.86640      0.00161
    56.97000    630.00000    628.94056      0.00159
    56.98000    633.00000    633.58674      0.00158
    56.99000    576.00000    638.83909      0.00174
    57.00000    658.00000    644.72402      0.00152
    57.01000    649.00000    651.25858      0.00154
    57.02000    662.00000    658.44889      0.00151
    57.03000    658.00000    666.28871      0.00152
    57.04000    647.00000    674.75731      0.00155
    57.05000    683.00000    683.81709      0.00146
    57.06000    683.00000    693.41977      0.00146
    57.07000    671.00000    703.49188      0.00149
    57.08000    730.00000    713.93970      0.00137
    57.09000    708.00000    724.64026      0.00141
    57.10000    730.00000    735.44656      0.00137
    57.11000    782.00000    746.27895      0.00128
    57.12000    754.00000    757.02445      0.00133
    57.13000    753.00000    767.47889      0.00133
    57.14000    766.00000    777.46649      0.00131
    57.15000    803.00000    786.84213      0.00125
    57.16000    823.00000    795.48912      0.00122
    57.17000    808.00000    803.32792      0.00124
    57.18000    834.00000    810.32241      0.00120
    57.19000    842.00000    816.48027      0.00119
    57.20000    770.00000    821.84714      0.00130
    57.21000    825.00000    826.49542      0.00121
    57.22000    849.00000    830.51018      0.00118
    57.23000    798.00000    833.97484      0.00125
    57.24000    847.00000    836.95911      0.00118
    57.25000    841.00000    839.51040      0.00119
    57.26000    826.00000    841.64925      0.00121
    57.27000    796.00000    843.36791      0.00126
    57.28000    840.00000    844.63114      0.00119
    57.29000    797.00000    845.37823      0.00125
    57.30000    749.00000    845.52627      0.00134
    57.31000    830.00000    844.97574      0.00120
    57.32000    840.00000    843.62075      0.00119
    57.33000    762.00000    841.33958      0.00131
    57.34000    820.00000    837.95596      0.00122
    57.35000    804.00000    833.40519      0.00124
    57.36000    773.00000    827.75887      0.00129
    57.37000    722.00000    820.98104      0.00139
    57.38000    726.00000    813.13732      0.00138
    57.39000    805.00000    804.36980      0.00124
    57.40000    751.00000    794.86335      0.00133
    57.41000    757.00000    784.81755      0.00132
    57.42000    719.00000    774.45687      0.00139
    57.43000    732.00000    764.04845      0.00137
    57.44000    720.00000    753.84174      0.00139
    57.45000    713.00000    744.06564      0.00140
    57.46000    695.00000    734.92871      0.00144
    57.47000    726.00000    726.62516      0.00138
    57.48000    697.00000    719.32392      0.00143
    57.49000    720.00000    713.15819      0.00139
    57.50000    689.00000    708.26236      0.00145
    57.51000    689.00000    704.72853      0.00145
    57.52000    665.00000    702.62134      0.00150
    57.53000    701.00000    701.98591      0.00143
    57.54000    701.00000    702.84344      0.00143
    57.55000    660.00000    705.19006      0.00152
    57.56000    657.00000    708.99677      0.00152
    57.57000    657.00000    714.20927      0.00152
    57.58000    652.00000    720.74805      0.00153
    57.59000    682.00000    728.50854      0.00147
    57.60000    735.00000    737.36158      0.00136
    57.61000    725.00000    747.15436      0.00138
    57.62000    727.00000    757.71220      0.00138
    57.63000    757.00000    768.84125      0.00132
    57.64000    803.00000    780.32414      0.00125
    57.65000    811.00000    791.94508      0.00123
    57.66000    785.00000    803.60381      0.00127
    57.67000    822.00000    815.06724      0.00122
    57.68000    864.00000    826.15748      0.00116
    57.69000    851.00000    836.74074      0.00118
    57.70000    869.00000    846.71339      0.00115
    57.71000    851.00000    855.99804      0.00118
    57.72000    900.00000    864.53067      0.00111
    57.73000    914.00000    872.25717      0.00109
    57.74000    886.00000    879.14692      0.00113
    57.75000    892.00000    885.17451      0.00112
    57.76000    892.00000    890.31984      0.00112
    57.77000    926.00000    894.56726      0.00108
    57.78000    926.00000    897.90227      0.00108
    57.79000   1034.00000    900.30839      0.00097
    57.80000    937.00000    901.76569      0.00107
    57.81000   1017.00000    902.25068      0.00098
    57.82000    948.00000    901.74082      0.00105
    57.83000    963.00000    900.22261      0.00104
    57.84000    997.00000    897.68776      0.00100
    57.85000    906.00000    894.09094      0.00110
    57.86000    954.00000    889.40528      0.00105
    57.87000    948.00000    883.60903      0.00105
    57.88000    894.00000    876.70270      0.00112
    57.89000    883.00000    868.74916      0.00113
    57.90000    846.00000    859.65946      0.00118
    57.91000    895.00000    849.40228      0.00112
    57.92000    862.00000    838.03511      0.00116
    57.93000    855.00000    825.65203      0.00117
    57.94000    850.00000    812.39325      0.00118
    57.95000    844.00000    798.43748      0.00118
    57.96000    823.00000    783.98711      0.00122
    57.97000    769.00000    769.28613      0.00130
    57.98000    790.00000    754.53407      0.00127
    57.99000    743.00000    739.89757      0.00135
    58.00000    773.00000    725.58881      0.00129
    58.01000    741.00000    711.77240      0.00135
    58.02000    767.00000    698.57378      0.00130
    58.03000    667.00000    686.08981      0.00150
    58.04000    660.00000    674.39117      0.00152
    58.05000    649.00000    663.52511      0.00154
    58.06000    623.00000    653.51818      0.00161
    58.07000    639.00000    644.37909      0.00156
    58.08000    657.00000    636.10143      0.00152
    58.09000    636.00000    628.66645      0.00157
    58.10000    603.00000    622.04641      0.00166
    58.11000    607.00000    616.21174      0.00165
    58.12000    619.00000    611.13614      0.00162
    58.13000    613.00000    606.74377      0.00163
    58.14000    599.00000    602.91372      0.00167
    58.15000    597.00000    599.63813      0.00168
    58.16000    621.00000    596.88321      0.00161
    58.17000    571.00000    594.60175      0.00175
    58.18000    620.00000    592.75009      0.00161
    58.19000    578.00000    591.28920      0.00173
    58.20000    617.00000    590.18538      0.00162
    58.21000    642.00000    589.41052      0.00156
    58.22000    615.00000    588.94177      0.00163
    58.23000    593.00000    588.75810      0.00169
    58.24000    610.00000    588.84338      0.00164
    58.25000    602.00000    589.22497      0.00166
    58.26000    620.00000    589.91612      0.00161
    58.27000    585.00000    590.91900      0.00171
    58.28000    615.00000    592.23366      0.00163
    58.29000    620.00000    593.87355      0.00161
    58.30000    583.00000    595.90555      0.00172
    58.31000    621.00000    598.35935      0.00161
    58.32000    614.00000    601.25639      0.00163
    58.33000    599.00000    604.64504      0.00167
    58.34000    581.00000    608.58453      0.00172
    58.35000    639.00000    613.04551      0.00156
    58.36000    594.00000    618.02450      0.00168
    58.37000    604.00000    623.61509      0.00166
    58.38000    630.00000    629.88349      0.00159
    58.39000    636.00000    636.76887      0.00157
    58.40000    594.00000    644.23064      0.00168
    58.41000    700.00000    652.32104      0.00143
    58.42000    628.00000    661.04302      0.00159
    58.43000    670.00000    670.36567      0.00149
    58.44000    654.00000    680.22647      0.00153
    58.45000    704.00000    690.56384      0.00142
    58.46000    672.00000    701.29258      0.00149
    58.47000    697.00000    712.30479      0.00143
    58.48000    685.00000    723.47351      0.00146
    58.49000    705.00000    734.65552      0.00142
    58.50000    711.00000    745.69477      0.00141
    58.51000    740.00000    756.42345      0.00135
    58.52000    760.00000    766.67396      0.00132
    58.53000    786.00000    776.27727      0.00127
    58.54000    735.00000    785.07710      0.00136
    58.55000    792.00000    792.92750      0.00126
    58.56000    744.00000    799.69618      0.00134
    58.57000    816.00000    805.26868      0.00123
    58.58000    810.00000    809.55250      0.00123
    58.59000    816.00000    812.48197      0.00123
    58.60000    811.00000    814.02382      0.00123
    58.61000    789.00000    814.18213      0.00127
    58.62000    826.00000    813.00115      0.00121
    58.63000    767.00000    810.56524      0.00130
    58.64000    770.00000    806.99671      0.00130
    58.65000    771.00000    802.44005      0.00130
    58.66000    745.00000    797.07083      0.00134
    58.67000    770.00000    791.09939      0.00130
    58.68000    798.00000    784.70227      0.00125
    58.69000    818.00000    778.06702      0.00122
    58.70000    723.00000    771.37862      0.00138
    58.71000    754.00000    764.82079      0.00133
    58.72000    713.00000    758.56841      0.00140
    58.73000    713.00000    752.78046      0.00140
    58.74000    734.00000    747.59002      0.00136
    58.75000    745.00000    743.14135      0.00134
    58.76000    704.00000    739.65111      0.00142
    58.77000    706.00000    737.18651      0.00142
    58.78000    714.00000    735.78974      0.00140
    58.79000    765.00000    735.50689      0.00131
    58.80000    755.00000    736.35330      0.00132
    58.81000    708.00000    738.32959      0.00141
    58.82000    751.00000    741.41777      0.00133
    58.83000    704.00000    745.57466      0.00142
    58.84000    738.00000    750.73442      0.00136
    58.85000    775.00000    756.80972      0.00129
    58.86000    753.00000    763.69176      0.00133
    58.87000    776.00000    771.25025      0.00129
    58.88000    781.00000    779.33319      0.00128
    58.89000    760.00000    787.76731      0.00132
    58.90000    812.00000    796.36144      0.00123
    58.91000    815.00000    804.90881      0.00123
    58.92000    843.00000    813.18752      0.00119
    58.93000    853.00000    820.97376      0.00117
    58.94000    865.00000    828.05445      0.00116
    58.95000    876.00000    834.23177      0.00114
    58.96000    882.00000    839.30906      0.00113
    58.97000    857.00000    843.18416      0.00117
    58.98000    860.00000    845.80717      0.00116
    58.99000    840.00000    847.18988      0.00119
    59.00000    851.00000    847.41283      0.00118
    59.01000    856.00000    846.61973      0.00117
    59.02000    829.00000    845.00573      0.00121
    59.03000    839.00000    842.80165      0.00119
    59.04000    812.00000    840.25652      0.00123
    59.05000    905.00000    837.62093      0.00110
    59.06000    863.00000    835.13277      0.00116
    59.07000    779.00000    833.00629      0.00128
    59.08000    862.00000    831.42458      0.00116
    59.09000    815.00000    830.53484      0.00123
    59.10000    823.00000    830.44780      0.00122
    59.11000    799.00000    831.24015      0.00125
    59.12000    826.00000    832.94486      0.00121
    59.13000    826.00000    835.55973      0.00121
    59.14000    824.00000    839.04759      0.00121
    59.15000    817.00000    843.33625      0.00122
    59.16000    877.00000    848.31911      0.00114
    59.17000    766.00000    853.85582      0.00131
    59.18000    852.00000    859.77376      0.00117
    59.19000    862.00000    865.87096      0.00116
    59.20000    827.00000    871.92105      0.00121
    59.21000    818.00000    877.68088      0.00122
    59.22000    880.00000    882.90054      0.00114
    59.23000    883.00000    887.33546      0.00113
    59.24000    894.00000    890.75933      0.00112
    59.25000    901.00000    892.97645      0.00111
    59.26000    938.00000    893.83223      0.00107
    59.27000    926.00000    893.22134      0.00108
    59.28000    855.00000    891.09166      0.00117
    59.29000    878.00000    887.43825      0.00114
    59.30000    903.00000    882.31216      0.00111
    59.31000    886.00000    875.81880      0.00113
    59.32000    886.00000    868.10814      0.00113
    59.33000    869.00000    859.36809      0.00115
    59.34000    846.00000    849.81619      0.00118
    59.35000    829.00000    839.68702      0.00121
    59.36000    812.00000    829.22332      0.00123
    59.37000    829.00000    818.66482      0.00121
    59.38000    787.00000    808.23866      0.00127
    59.39000    803.00000    798.15235      0.00125
    59.40000    781.00000    788.58929      0.00128
    59.41000    724.00000    779.70665      0.00138
    59.42000    748.00000    771.63529      0.00134
    59.43000    712.00000    764.48085      0.00140
    59.44000    730.00000    758.32508      0.00137
    59.45000    742.00000    753.22964      0.00135
    59.46000    753.00000    749.24620      0.00133
    59.47000    733.00000    746.39637      0.00136
    59.48000    750.00000    744.68627      0.00133
    59.49000    727.00000    744.10432      0.00138
    59.50000    772.00000    744.61921      0.00130
    59.51000    722.00000    746.18474      0.00139
    59.52000    777.00000    748.72358      0.00129
    59.53000    722.00000    752.13477      0.00139
    59.54000    742.00000    756.29491      0.00135
    59.55000    794.00000    761.05573      0.00126
    59.56000    701.00000    766.23151      0.00143
    59.57000    760.00000    771.63108      0.00132
    59.58000    814.00000    777.04829      0.00123
    59.59000    828.00000    782.26665      0.00121
    59.60000    785.00000    787.07157      0.00127
    59.61000    796.00000    791.26226      0.00126
    59.62000    804.00000    794.66312      0.00124
    59.63000    790.00000    797.13339      0.00127
    59.64000    841.00000    798.57260      0.00119
    59.65000    758.00000    798.91616      0.00132
    59.66000    845.00000    798.13359      0.00118
    59.67000    811.00000    796.23317      0.00123
    59.68000    815.00000    793.24666      0.00123
    59.69000    779.00000    789.22725      0.00128
    59.70000    839.00000    784.25265      0.00119
    59.71000    791.00000    778.42696      0.00126
    59.72000    775.00000    771.87975      0.00129
    59.73000    750.00000    764.77053      0.00133
    59.74000    726.00000    757.28616      0.00138
    59.75000    745.00000    749.62367      0.00134
    59.76000    716.00000    741.96492      0.00140
    59.77000    748.00000    734.48280      0.00134
    59.78000    739.00000    727.43304      0.00135
    59.79000    745.00000    720.95883      0.00134
    59.80000    716.00000    715.19885      0.00140
    59.81000    730.00000    710.32432      0.00137
    59.82000    765.00000    706.43861      0.00131
    59.83000    717.00000    703.59864      0.00139
    59.84000    667.00000    701.85334      0.00150
    59.85000    669.00000    701.23427      0.00149
    59.86000    753.00000    701.80665      0.00133
    59.87000    701.00000    703.57161      0.00143
    59.88000    693.00000    706.49483      0.00144
    59.89000    721.00000    710.54050      0.00139
    59.90000    750.00000    715.66122      0.00133
    59.91000    721.00000    721.79203      0.00139
    59.92000    794.00000    728.85033      0.00126
    59.93000    771.00000    736.76413      0.00130
    59.94000    725.00000    745.45784      0.00138
    59.95000    762.00000    754.79597      0.00131
    59.96000    707.00000    764.64766      0.00141
    59.97000    706.00000    774.85715      0.00142
    59.98000    731.00000    785.24470      0.00137
    59.99000    812.00000    795.67021      0.00123
    60.00000    757.00000    805.94549      0.00132
    60.01000    810.00000    815.92814      0.00123
    60.02000    774.00000    825.48384      0.00129
    60.03000    806.00000    834.48955      0.00124
    60.04000    786.00000    842.85216      0.00127
    60.05000    799.00000    850.55547      0.00125
    60.06000    784.00000    857.55004      0.00128
    60.07000    808.00000    863.82396      0.00124
    60.08000    867.00000    869.38889      0.00115
    60.09000    819.00000    874.26101      0.00122
    60.10000    819.00000    878.45163      0.00122
    60.11000    838.00000    881.95543      0.00119
    60.12000    862.00000    884.73392      0.00116
    60.13000    806.00000    886.73368      0.00124
    60.14000    812.00000    887.86990      0.00123
    60.15000    842.00000    888.03761      0.00119
    60.16000    799.00000    887.12035      0.00125
    60.17000    808.00000    885.00685      0.00124
    60.18000    887.00000    881.60242      0.00113
    60.19000    863.00000    876.84961      0.00116
    60.20000    867.00000    870.73765      0.00115
    60.21000    855.00000    863.30870      0.00117
    60.22000    895.00000    854.66381      0.00112
    60.23000    785.00000    844.96282      0.00127
    60.24000    839.00000    834.47778      0.00119
    60.25000    801.00000    823.45390      0.00125
    60.26000    816.00000    812.15620      0.00123
    60.27000    830.00000    800.87601      0.00120
    60.28000    774.00000    789.90681      0.00129
    60.29000    695.00000    779.53336      0.00144
    60.30000    760.00000    770.02573      0.00132
    60.31000    761.00000    761.63783      0.00131
    60.32000    725.00000    754.60571      0.00138
    60.33000    713.00000    749.12393      0.00140
    60.34000    740.00000    745.36578      0.00135
    60.35000    732.00000    743.51327      0.00137
    60.36000    710.00000    743.72083      0.00141
    60.37000    689.00000    746.11878      0.00145
    60.38000    775.00000    750.81729      0.00129
    60.39000    776.00000    757.90540      0.00129
    60.40000    742.00000    767.44905      0.00135
    60.41000    749.00000    779.48768      0.00134
    60.42000    775.00000    794.03607      0.00129
    60.43000    796.00000    811.09745      0.00126
    60.44000    753.00000    830.62372      0.00133
    60.45000    813.00000    852.52730      0.00123
    60.46000    901.00000    876.68639      0.00111
    60.47000    903.00000    902.93974      0.00111
    60.48000    917.00000    931.09004      0.00109
    60.49000    972.00000    960.87081      0.00103
    60.50000    963.00000    991.97532      0.00104
    60.51000   1028.00000   1024.04047      0.00097
    60.52000   1079.00000   1056.64214      0.00093
    60.53000   1042.00000   1089.29597      0.00096
    60.54000   1138.00000   1121.46039      0.00088
    60.55000   1129.00000   1152.54516      0.00089
    60.56000   1199.00000   1181.92713      0.00083
    60.57000   1239.00000   1208.97490      0.00081
    60.58000   1146.00000   1233.08107      0.00087
    60.59000   1288.00000   1253.68417      0.00078
    60.60000   1249.00000   1270.29951      0.00080
    60.61000   1266.00000   1282.60414      0.00079
    60.62000   1266.00000   1290.41341      0.00079
    60.63000   1290.00000   1293.68509      0.00078
    60.64000   1227.00000   1292.50858      0.00081
    60.65000   1248.00000   1287.07431      0.00080
    60.66000   1237.00000   1277.63622      0.00081
    60.67000   1206.00000   1264.47645      0.00083
    60.68000   1203.00000   1247.88017      0.00083
    60.69000   1185.00000   1228.12454      0.00084
    60.70000   1248.00000   1205.48184      0.00080
    60.71000   1231.00000   1180.23282      0.00081
    60.72000   1162.00000   1152.68403      0.00086
    60.73000   1122.00000   1123.18185      0.00089
    60.74000   1071.00000   1092.11806      0.00093
    60.75000   1088.00000   1059.92418      0.00092
    60.76000   1040.00000   1027.05592      0.00096
    60.77000   1021.00000    993.97159      0.00098
    60.78000   1027.00000    961.10964      0.00097
    60.79000   1030.00000    928.86956      0.00097
    60.80000    963.00000    897.59871      0.00104
    60.81000    931.00000    867.58561      0.00107
    60.82000    918.00000    839.05898      0.00109
    60.83000    829.00000    812.19012      0.00121
    60.84000    808.00000    787.09387      0.00124
    60.85000    807.00000    763.84319      0.00124
    60.86000    757.00000    742.47131      0.00132
    60.87000    757.00000    722.97737      0.00132
    60.88000    658.00000    705.33375      0.00152
    60.89000    669.00000    689.49108      0.00149
    60.90000    685.00000    675.37746      0.00146
    60.91000    656.00000    662.91748      0.00152
    60.92000    677.00000    651.99478      0.00148
    60.93000    670.00000    642.52470      0.00149
    60.94000    612.00000    634.41961      0.00163
    60.95000    619.00000    627.58020      0.00162
    60.96000    610.00000    621.90701      0.00164
    60.97000    587.00000    617.31586      0.00170
    60.98000    598.00000    613.72765      0.00167
    60.99000    594.00000    611.06946      0.00168
    61.00000    592.00000    609.27362      0.00169
    61.01000    636.00000    608.28070      0.00157
    61.02000    614.00000    608.07757      0.00163
    61.03000    626.00000    608.64910      0.00160
    61.04000    606.00000    609.94894      0.00165
    61.05000    648.00000    611.88940      0.00154
    61.06000    636.00000    614.48545      0.00157
    61.07000    675.00000    617.73590      0.00148
    61.08000    617.00000    621.62844      0.00162
    61.09000    599.00000    626.16094      0.00167
    61.10000    660.00000    631.33993      0.00152
    61.11000    638.00000    637.14326      0.00157
    61.12000    631.00000    643.55031      0.00158
    61.13000    637.00000    650.54306      0.00157
    61.14000    666.00000    658.09449      0.00150
    61.15000    660.00000    666.16663      0.00152
    61.16000    669.00000    674.71332      0.00149
    61.17000    679.00000    683.69323      0.00147
    61.18000    696.00000    693.03459      0.00144
    61.19000    693.00000    702.66020      0.00144
    61.20000    713.00000    712.48708      0.00140
    61.21000    699.00000    722.42548      0.00143
    61.22000    767.00000    732.38047      0.00130
    61.23000    742.00000    742.25332      0.00135
    61.24000    780.00000    751.94221      0.00128
    61.25000    775.00000    761.34230      0.00129
    61.26000    754.00000    770.34480      0.00133
    61.27000    763.00000    778.83585      0.00131
    61.28000    753.00000    786.69561      0.00133
    61.29000    831.00000    793.79880      0.00120
    61.30000    845.00000    800.01814      0.00118
    61.31000    757.00000    805.23024      0.00132
    61.32000    772.00000    809.31283      0.00130
    61.33000    807.00000    812.15461      0.00124
    61.34000    820.00000    813.65120      0.00122
    61.35000    790.00000    813.76263      0.00127
    61.36000    792.00000    812.50075      0.00126
    61.37000    780.00000    809.91078      0.00128
    61.38000    792.00000    806.07774      0.00126
    61.39000    779.00000    801.12618      0.00128
    61.40000    777.00000    795.21237      0.00129
    61.41000    749.00000    788.50328      0.00134
    61.42000    800.00000    781.18916      0.00125
    61.43000    751.00000    773.44361      0.00133
    61.44000    734.00000    765.45609      0.00136
    61.45000    705.00000    757.41107      0.00142
    61.46000    716.00000    749.47056      0.00140
    61.47000    699.00000    741.75046      0.00143
    61.48000    724.00000    734.37095      0.00138
    61.49000    717.00000    727.42528      0.00139
    61.50000    742.00000    720.97739      0.00135
    61.51000    730.00000    715.06790      0.00137
    61.52000    712.00000    709.71519      0.00140
    61.53000    696.00000    704.89427      0.00144
    61.54000    649.00000    700.54927      0.00154
    61.55000    681.00000    696.64184      0.00147
    61.56000    711.00000    693.10822      0.00141
    61.57000    680.00000    689.85340      0.00147
    61.58000    652.00000    686.77265      0.00153
    61.59000    667.00000    683.75611      0.00150
    61.60000    695.00000    680.69347      0.00144
    61.61000    689.00000    677.48207      0.00145
    61.62000    704.00000    674.03660      0.00142
    61.63000    653.00000    670.28071      0.00153
    61.64000    667.00000    666.16854      0.00150
    61.65000    686.00000    661.68483      0.00146
    61.66000    692.00000    656.84036      0.00145
    61.67000    659.00000    651.66940      0.00152
    61.68000    631.00000    646.21985      0.00158
    61.69000    626.00000    640.55336      0.00160
    61.70000    635.00000    634.73898      0.00157
    61.71000    618.00000    628.84757      0.00162
    61.72000    621.00000    622.94845      0.00161
    61.73000    639.00000    617.10646      0.00156
    61.74000    609.00000    611.37854      0.00164
    61.75000    647.00000    605.81406      0.00155
    61.76000    612.00000    600.45260      0.00163
    61.77000    599.00000    595.32488      0.00167
    61.78000    597.00000    590.47384      0.00168
    61.79000    592.00000    585.93451      0.00169
    61.80000    606.00000    581.70641      0.00165
    61.81000    588.00000    577.77725      0.00170
    61.82000    581.00000    574.15932      0.00172
    61.83000    590.00000    570.85622      0.00169
    61.84000    570.00000    567.86453      0.00175
    61.85000    581.00000    565.18053      0.00172
    61.86000    611.00000    562.78142      0.00164
    61.87000    565.00000    560.63228      0.00177
    61.88000    580.00000    558.72923      0.00172
    61.89000    609.00000    557.05933      0.00164
    61.90000    542.00000    555.60332      0.00185
    61.91000    579.00000    554.34041      0.00173
    61.92000    548.00000    553.24671      0.00182
    61.93000    558.00000    552.29493      0.00179
    61.94000    567.00000    551.47439      0.00176
    61.95000    580.00000    550.82563      0.00172
    61.96000    557.00000    550.30646      0.00180
    61.97000    504.00000    549.88940      0.00198
    61.98000    571.00000    549.56159      0.00175
    61.99000    566.00000    549.31283      0.00177
    62.00000    578.00000    549.13532      0.00173
    62.01000    573.00000    549.02254      0.00175
    62.02000    573.00000    548.95941      0.00175
    62.03000    522.00000    548.93836      0.00192
    62.04000    554.00000    548.97825      0.00181
    62.05000    569.00000    549.09847      0.00176
    62.06000    556.00000    549.31086      0.00180
    62.07000    603.00000    549.60620      0.00166
    62.08000    583.00000    549.98758      0.00172
    62.09000    577.00000    550.46284      0.00173
    62.10000    577.00000    551.04382      0.00173
    62.11000    555.00000    551.74492      0.00180
    62.12000    563.00000    552.56099      0.00178
    62.13000    640.00000    553.49107      0.00156
    62.14000    585.00000    554.53083      0.00171
    62.15000    554.00000    555.69711      0.00181
    62.16000    577.00000    556.99839      0.00173
    62.17000    584.00000    558.43829      0.00171
    62.18000    601.00000    560.01954      0.00166
    62.19000    561.00000    561.73927      0.00178
    62.20000    595.00000    563.59559      0.00168
    62.21000    555.00000    565.58837      0.00180
    62.22000    551.00000    567.71496      0.00181
    62.23000    563.00000    569.97102      0.00178
    62.24000    582.00000    572.35100      0.00172
    62.25000    588.00000    574.84865      0.00170
    62.26000    586.00000    577.45759      0.00171
    62.27000    588.00000    580.17210      0.00170
    62.28000    606.00000    582.98836      0.00165
    62.29000    624.00000    585.90596      0.00160
    62.30000    635.00000    588.92955      0.00157
    62.31000    618.00000    592.07031      0.00162
    62.32000    592.00000    595.34726      0.00169
    62.33000    579.00000    598.78757      0.00173
    62.34000    646.00000    602.42057      0.00155
    62.35000    629.00000    606.26410      0.00159
    62.36000    633.00000    610.35185      0.00158
    62.37000    617.00000    614.81934      0.00162
    62.38000    638.00000    619.68702      0.00157
    62.39000    615.00000    624.97130      0.00163
    62.40000    635.00000    630.69551      0.00157
    62.41000    658.00000    636.83109      0.00152
    62.42000    634.00000    643.47427      0.00158
    62.43000    658.00000    650.64731      0.00152
    62.44000    716.00000    658.30648      0.00140
    62.45000    682.00000    666.42824      0.00147
    62.46000    677.00000    674.98513      0.00148
    62.47000    717.00000    683.92899      0.00139
    62.48000    705.00000    693.21675      0.00142
    62.49000    710.00000    702.79772      0.00141
    62.50000    729.00000    712.61881      0.00137
    62.51000    704.00000    722.62622      0.00142
    62.52000    740.00000    732.72429      0.00135
    62.53000    700.00000    742.83754      0.00143
    62.54000    743.00000    752.91304      0.00135
    62.55000    730.00000    762.88233      0.00137
    62.56000    689.00000    772.66805      0.00145
    62.57000    708.00000    782.21720      0.00141
    62.58000    761.00000    791.47257      0.00131
    62.59000    717.00000    800.33542      0.00139
    62.60000    794.00000    808.71011      0.00126
    62.61000    758.00000    816.49708      0.00132
    62.62000    783.00000    823.60750      0.00128
    62.63000    750.00000    829.91442      0.00133
    62.64000    764.00000    835.28126      0.00131
    62.65000    806.00000    839.58569      0.00124
    62.66000    835.00000    842.68755      0.00120
    62.67000    813.00000    844.46030      0.00123
    62.68000    766.00000    844.80134      0.00131
    62.69000    796.00000    843.64569      0.00126
    62.70000    794.00000    840.97169      0.00126
    62.71000    822.00000    836.74319      0.00122
    62.72000    772.00000    831.01445      0.00130
    62.73000    791.00000    823.91491      0.00126
    62.74000    771.00000    815.59921      0.00130
    62.75000    750.00000    806.24742      0.00133
    62.76000    763.00000    796.05885      0.00131
    62.77000    766.00000    785.23986      0.00131
    62.78000    751.00000    773.99297      0.00133
    62.79000    784.00000    762.50760      0.00128
    62.80000    724.00000    750.95657      0.00138
    62.81000    728.00000    739.49244      0.00137
    62.82000    698.00000    728.21069      0.00143
    62.83000    705.00000    717.17699      0.00142
    62.84000    725.00000    706.46662      0.00138
    62.85000    702.00000    696.11801      0.00142
    62.86000    642.00000    686.26039      0.00156
    62.87000    676.00000    676.98165      0.00148
    62.88000    645.00000    668.21585      0.00155
    62.89000    661.00000    659.93584      0.00151
    62.90000    597.00000    652.17154      0.00168
    62.91000    655.00000    644.92221      0.00153
    62.92000    628.00000    638.18511      0.00159
    62.93000    643.00000    631.95138      0.00156
    62.94000    659.00000    626.20667      0.00152
    62.95000    612.00000    620.93631      0.00163
    62.96000    631.00000    616.12080      0.00158
    62.97000    635.00000    611.73483      0.00157
    62.98000    628.00000    607.76919      0.00159
    62.99000    644.00000    604.21462      0.00155
    63.00000    670.00000    601.06309      0.00149
    63.01000    661.00000    598.30887      0.00151
    63.02000    611.00000    595.94709      0.00164
    63.03000    607.00000    593.97249      0.00165
    63.04000    658.00000    592.37957      0.00152
    63.05000    652.00000    591.16077      0.00153
    63.06000    610.00000    590.30416      0.00164
    63.07000    623.00000    589.79495      0.00161
    63.08000    585.00000    589.61467      0.00171
    63.09000    651.00000    589.73962      0.00154
    63.10000    581.00000    590.13272      0.00172
    63.11000    633.00000    590.74769      0.00158
    63.12000    635.00000    591.62538      0.00157
    63.13000    610.00000    592.78002      0.00164
    63.14000    595.00000    594.13715      0.00168
    63.15000    630.00000    595.65748      0.00159
    63.16000    641.00000    597.31685      0.00156
    63.17000    630.00000    599.09436      0.00159
    63.18000    612.00000    600.97203      0.00163
    63.19000    644.00000    602.93614      0.00155
    63.20000    622.00000    604.98250      0.00161
    63.21000    626.00000    607.09342      0.00160
    63.22000    640.00000    609.25583      0.00156
    63.23000    663.00000    611.49072      0.00151
    63.24000    626.00000    613.80601      0.00160
    63.25000    635.00000    616.20176      0.00157
    63.26000    625.00000    618.68757      0.00160
    63.27000    608.00000    621.28448      0.00164
    63.28000    628.00000    624.02106      0.00159
    63.29000    672.00000    626.91507      0.00149
    63.30000    634.00000    629.98884      0.00158
    63.31000    633.00000    633.26659      0.00158
    63.32000    675.00000    636.77200      0.00148
    63.33000    656.00000    640.52756      0.00152
    63.34000    648.00000    644.55376      0.00154
    63.35000    667.00000    648.86848      0.00150
    63.36000    635.00000    653.49012      0.00157
    63.37000    632.00000    658.44806      0.00158
    63.38000    667.00000    663.74352      0.00150
    63.39000    676.00000    669.38700      0.00148
    63.40000    694.00000    675.41325      0.00144
    63.41000    668.00000    681.76478      0.00150
    63.42000    658.00000    688.49171      0.00152
    63.43000    683.00000    695.61316      0.00146
    63.44000    707.00000    703.07027      0.00141
    63.45000    683.00000    710.85857      0.00146
    63.46000    701.00000    718.98352      0.00143
    63.47000    738.00000    727.43565      0.00136
    63.48000    775.00000    736.19561      0.00129
    63.49000    783.00000    745.23290      0.00128
    63.50000    767.00000    754.50165      0.00130
    63.51000    786.00000    763.93632      0.00127
    63.52000    752.00000    773.44797      0.00133
    63.53000    783.00000    782.92204      0.00128
    63.54000    740.00000    792.21902      0.00135
    63.55000    786.00000    801.17339      0.00127
    63.56000    797.00000    809.59903      0.00125
    63.57000    803.00000    817.29685      0.00125
    63.58000    761.00000    824.06465      0.00131
    63.59000    828.00000    829.70938      0.00121
    63.60000    869.00000    834.06064      0.00115
    63.61000    776.00000    836.98333      0.00129
    63.62000    810.00000    838.38669      0.00123
    63.63000    811.00000    838.22877      0.00123
    63.64000    832.00000    836.51786      0.00120
    63.65000    825.00000    833.30818      0.00121
    63.66000    820.00000    828.68928      0.00122
    63.67000    789.00000    822.77628      0.00127
    63.68000    785.00000    815.70052      0.00127
    63.69000    760.00000    807.60082      0.00132
    63.70000    730.00000    798.61812      0.00137
    63.71000    791.00000    788.89222      0.00126
    63.72000    741.00000    778.55926      0.00135
    63.73000    745.00000    767.75022      0.00134
    63.74000    771.00000    756.58131      0.00130
    63.75000    767.00000    745.16985      0.00130
    63.76000    794.00000    733.63160      0.00126
    63.77000    676.00000    722.07514      0.00148
    63.78000    683.00000    710.60278      0.00146
    63.79000    691.00000    699.31023      0.00145
    63.80000    643.00000    688.28529      0.00156
    63.81000    651.00000    677.60647      0.00154
    63.82000    706.00000    667.34196      0.00142
    63.83000    664.00000    657.54912      0.00151
    63.84000    613.00000    648.27451      0.00163
    63.85000    667.00000    639.55437      0.00150
    63.86000    683.00000    631.41544      0.00146
    63.87000    631.00000    623.87545      0.00158
    63.88000    655.00000    616.94333      0.00153
    63.89000    635.00000    610.62259      0.00157
    63.90000    678.00000    604.91007      0.00147
    63.91000    606.00000    599.79747      0.00165
    63.92000    593.00000    595.27789      0.00169
    63.93000    596.00000    591.33487      0.00168
    63.94000    590.00000    587.95025      0.00169
    63.95000    638.00000    585.10559      0.00157
    63.96000    550.00000    582.78200      0.00182
    63.97000    585.00000    580.96090      0.00171
    63.98000    608.00000    579.62478      0.00164
    63.99000    617.00000    578.75817      0.00162
    64.00000    566.00000    578.34928      0.00177
    64.01000    568.00000    578.39340      0.00176
    64.02000    618.00000    578.88792      0.00162
    64.03000    586.00000    579.80719      0.00171
    64.04000    608.00000    581.11331      0.00164
    64.05000    609.00000    582.82762      0.00164
    64.06000    641.00000    584.96660      0.00156
    64.07000    631.00000    587.55516      0.00158
    64.08000    574.00000    590.60262      0.00174
    64.09000    615.00000    594.12794      0.00163
    64.10000    645.00000    598.16014      0.00155
    64.11000    620.00000    602.73105      0.00161
    64.12000    606.00000    607.86296      0.00165
    64.13000    636.00000    613.60250      0.00157
    64.14000    595.00000    619.99600      0.00168
    64.15000    646.00000    627.08706      0.00155
    64.16000    679.00000    634.91730      0.00147
    64.17000    620.00000    643.52382      0.00161
    64.18000    649.00000    652.93659      0.00154
    64.18999    666.00000    663.16487      0.00150
    64.20000    693.00000    674.24703      0.00144
    64.21000    734.00000    686.14369      0.00136
    64.22000    687.00000    698.84078      0.00146
    64.23000    735.00000    712.29372      0.00136
    64.24000    744.00000    726.43699      0.00134
    64.25000    739.00000    741.18488      0.00135
    64.26000    779.00000    756.42535      0.00128
    64.27000    752.00000    772.02339      0.00133
    64.28000    752.00000    787.82163      0.00133
    64.29000    838.00000    803.64169      0.00119
    64.30000    867.00000    819.28652      0.00115
    64.31000    872.00000    834.54189      0.00115
    64.32000    900.00000    849.18980      0.00111
    64.33000    850.00000    863.04301      0.00118
    64.34000    912.00000    875.87301      0.00110
    64.35000    913.00000    887.47179      0.00110
    64.36000    925.00000    897.65692      0.00108
    64.37000    898.00000    906.27248      0.00111
    64.38000    902.00000    913.19490      0.00111
    64.39000    916.00000    918.33722      0.00109
    64.40000    961.00000    921.65100      0.00104
    64.41000    939.00000    923.12549      0.00106
    64.42000    916.00000    922.78425      0.00109
    64.43000    967.00000    920.67980      0.00103
    64.43999    902.00000    916.89209      0.00111
    64.45000    952.00000    911.49942      0.00105
    64.46000    961.00000    904.62103      0.00104
    64.47000    893.00000    896.36781      0.00112
    64.48000    914.00000    886.85323      0.00109
    64.49000    943.00000    876.19647      0.00106
    64.50000    859.00000    864.53806      0.00116
    64.51000    831.00000    852.02270      0.00120
    64.52000    867.00000    838.79960      0.00115
    64.53000    827.00000    825.02211      0.00121
    64.54000    828.00000    810.84625      0.00121
    64.55000    770.00000    796.43907      0.00130
    64.56000    786.00000    781.95396      0.00127
    64.57000    826.00000    767.52458      0.00121
    64.58000    770.00000    753.28570      0.00130
    64.59000    775.00000    739.44961      0.00129
    64.60000    761.00000    726.09742      0.00131
    64.61000    695.00000    713.31587      0.00144
    64.62000    699.00000    701.19170      0.00143
    64.63000    714.00000    689.79761      0.00140
    64.64000    713.00000    679.19049      0.00140
    64.65000    681.00000    669.39261      0.00147
    64.66000    694.00000    660.43783      0.00144
    64.67000    701.00000    652.34487      0.00143
    64.68000    700.00000    645.11473      0.00143
    64.68999    697.00000    638.74625      0.00143
    64.70000    714.00000    633.24644      0.00140
    64.71000    653.00000    628.60666      0.00153
    64.72000    661.00000    624.79500      0.00151
    64.73000    637.00000    621.78983      0.00157
    64.74000    680.00000    619.55110      0.00147
    64.75000    655.00000    618.05534      0.00153
    64.76000    633.00000    617.27300      0.00158
    64.77000    657.00000    617.17396      0.00152
    64.78000    635.00000    617.73019      0.00157
    64.79000    639.00000    618.91172      0.00156
    64.80000    653.00000    620.68926      0.00153
    64.81000    661.00000    623.03433      0.00151
    64.82000    673.00000    625.91894      0.00149
    64.83000    643.00000    629.31536      0.00156
    64.84000    666.00000    633.19589      0.00150
    64.85000    710.00000    637.53268      0.00141
    64.86000    660.00000    642.29703      0.00152
    64.87000    681.00000    647.46059      0.00147
    64.88000    664.00000    652.99539      0.00151
    64.89000    688.00000    658.87549      0.00145
    64.90000    704.00000    665.07982      0.00142
    64.91000    744.00000    671.59071      0.00134
    64.92000    751.00000    678.38830      0.00133
    64.93000    678.00000    685.42005      0.00147
    64.93999    703.00000    692.68113      0.00142
    64.95000    688.00000    700.21501      0.00145
    64.96000    690.00000    708.01674      0.00145
    64.97000    729.00000    716.11443      0.00137
    64.98000    754.00000    724.52845      0.00133
    64.99000    762.00000    733.28536      0.00131
    65.00000    729.00000    742.41176      0.00137
    65.01000    768.00000    751.92838      0.00130
    65.02000    794.00000    761.84708      0.00126
    65.03000    775.00000    772.16676      0.00129
    65.04000    837.00000    782.87126      0.00119
    65.05000    821.00000    793.93571      0.00122
    65.06000    812.00000    805.30562      0.00123
    65.07000    854.00000    816.90113      0.00117
    65.08000    808.00000    828.62097      0.00124
    65.09000    876.00000    840.34399      0.00114
    65.10000    889.00000    851.92945      0.00112
    65.11000    840.00000    863.23743      0.00119
    65.12000    930.00000    874.11220      0.00108
    65.13000    875.00000    884.40445      0.00114
    65.14000    929.00000    893.98414      0.00108
    65.15000    961.00000    902.74036      0.00104
    65.16000    941.00000    910.60618      0.00106
    65.17000    949.00000    917.55707      0.00105
    65.18000    885.00000    923.59028      0.00113
    65.18999    954.00000    928.73561      0.00105
    65.20000    887.00000    933.06581      0.00113
    65.21000    980.00000    936.62953      0.00102
    65.22000    933.00000    939.50207      0.00107
    65.23000    938.00000    941.75287      0.00107
    65.24000    941.00000    943.44716      0.00106
    65.25000    925.00000    944.64488      0.00108
    65.26000   1014.00000    945.40185      0.00099
    65.27000    970.00000    945.77003      0.00103
    65.28000    969.00000    945.79143      0.00103
    65.29000    966.00000    945.49458      0.00104
    65.30000    917.00000    944.91033      0.00109
    65.31000    977.00000    944.04630      0.00102
    65.32000    969.00000    942.88232      0.00103
    65.33000    895.00000    941.37361      0.00112
    65.34000    908.00000    939.44755      0.00110
    65.35000    962.00000    937.00362      0.00104
    65.36000    875.00000    933.91774      0.00114
    65.37000    914.00000    930.05708      0.00109
    65.38000    949.00000    925.28638      0.00105
    65.39000    954.00000    919.46839      0.00105
    65.40000    952.00000    912.48737      0.00105
    65.41000    923.00000    904.25879      0.00108
    65.42000    967.00000    894.76321      0.00103
    65.43000    919.00000    884.04809      0.00109
    65.43999    885.00000    872.17769      0.00113
    65.45000    887.00000    859.22368      0.00113
    65.46000    898.00000    845.37975      0.00111
    65.47000    872.00000    830.82238      0.00115
    65.48000    798.00000    815.76600      0.00125
    65.49000    798.00000    800.41198      0.00125
    65.50000    840.00000    784.97202      0.00119
    65.51000    779.00000    769.64953      0.00128
    65.52000    754.00000    754.63222      0.00133
    65.53000    705.00000    740.09109      0.00142
    65.54000    717.00000    726.17917      0.00139
    65.55000    723.00000    713.03191      0.00138
    65.56000    728.00000    700.78150      0.00137
    65.57000    678.00000    689.55388      0.00147
    65.58000    665.00000    679.38202      0.00150
    65.59000    716.00000    670.34082      0.00140
    65.60000    679.00000    662.50804      0.00147
    65.61000    660.00000    655.93610      0.00152
    65.62000    694.00000    650.66203      0.00144
    65.63000    640.00000    646.71126      0.00156
    65.64000    679.00000    644.09863      0.00147
    65.65000    692.00000    642.82916      0.00145
    65.66000    617.00000    642.89896      0.00162
    65.67000    675.00000    644.29531      0.00148
    65.68000    631.00000    646.99149      0.00158
    65.68999    680.00000    650.94537      0.00147
    65.70000    675.00000    656.12361      0.00148
    65.71000    703.00000    662.49806      0.00142
    65.72000    683.00000    670.03517      0.00146
    65.73000    690.00000    678.64557      0.00145
    65.74000    657.00000    688.24215      0.00152
    65.75000    712.00000    698.73203      0.00140
    65.76000    754.00000    710.00926      0.00133
    65.77000    736.00000    721.95322      0.00136
    65.78000    792.00000    734.42913      0.00126
    65.79000    809.00000    747.28988      0.00124
    65.80000    781.00000    760.37818      0.00128
    65.81000    828.00000    773.52337      0.00121
    65.82000    816.00000    786.55583      0.00123
    65.83000    836.00000    799.31629      0.00120
    65.84000    852.00000    811.64639      0.00117
    65.85000    884.00000    823.39608      0.00113
    65.86000    791.00000    834.42655      0.00126
    65.87000    806.00000    844.61515      0.00124
    65.88000    836.00000    853.83577      0.00120
    65.89000    860.00000    861.96455      0.00116
    65.90000    858.00000    868.87776      0.00117
    65.91000    870.00000    874.44969      0.00115
    65.92000    893.00000    878.55591      0.00112
    65.93000    907.00000    881.07916      0.00110
    65.93999    912.00000    881.90743      0.00110
    65.95000    913.00000    880.95201      0.00110
    65.96000    848.00000    878.17481      0.00118
    65.97000    920.00000    873.54881      0.00109
    65.98000    823.00000    867.11292      0.00122
    65.99000    900.00000    858.96584      0.00111
    66.00000    872.00000    849.23224      0.00115
    66.01000    898.00000    838.08525      0.00111
    66.02000    894.00000    825.73067      0.00112
    66.03000    868.00000    812.39018      0.00115
    66.04000    792.00000    798.29188      0.00126
    66.05000    829.00000    783.66172      0.00121
    66.06000    778.00000    768.72306      0.00129
    66.07000    801.00000    753.68137      0.00125
    66.08000    749.00000    738.71579      0.00134
    66.09000    757.00000    723.96773      0.00132
    66.10000    731.00000    709.57188      0.00137
    66.11000    674.00000    695.64987      0.00148
    66.12000    667.00000    682.29634      0.00150
    66.13000    718.00000    669.54417      0.00139
    66.14000    729.00000    657.45618      0.00137
    66.15000    713.00000    646.07406      0.00140
    66.16000    646.00000    635.41816      0.00155
    66.17000    669.00000    625.49570      0.00149
    66.18000    632.00000    616.30207      0.00158
    66.18999    618.00000    607.83951      0.00162
    66.20000    624.00000    600.07187      0.00160
    66.21000    636.00000    592.99670      0.00157
    66.22000    601.00000    586.63580      0.00166
    66.23000    609.00000    580.93739      0.00164
    66.24000    568.00000    575.86250      0.00176
    66.25000    556.00000    571.38275      0.00180
    66.26000    600.00000    567.47013      0.00167
    66.27000    606.00000    564.09766      0.00165
    66.28000    555.00000    561.23952      0.00180
    66.29000    590.00000    558.86908      0.00169
    66.30000    591.00000    556.97060      0.00169
    66.31000    572.00000    555.53275      0.00175
    66.32000    579.00000    554.53978      0.00173
    66.33000    511.00000    553.98235      0.00196
    66.34000    548.00000    553.85699      0.00182
    66.35000    620.00000    554.16705      0.00161
    66.36000    588.00000    554.92284      0.00170
    66.37000    551.00000    556.11611      0.00181
    66.38000    519.00000    557.74174      0.00193
    66.39000    571.00000    559.82594      0.00175
    66.40000    580.00000    562.39042      0.00172
    66.41000    579.00000    565.44882      0.00173
    66.42000    563.00000    569.01482      0.00178
    66.43000    593.00000    573.10671      0.00169
    66.43999    584.00000    577.73429      0.00171
    66.45000    600.00000    582.92245      0.00167
    66.46000    614.00000    588.66173      0.00163
    66.47000    659.00000    594.95604      0.00152
    66.48000    600.00000    601.79707      0.00167
    66.49000    600.00000    609.16886      0.00167
    66.50000    654.00000    617.04770      0.00153
    66.51000    598.00000    625.38910      0.00167
    66.52000    625.00000    634.12368      0.00160
    66.53000    622.00000    643.19397      0.00161
    66.54000    631.00000    652.52373      0.00158
    66.55000    604.00000    662.01799      0.00166
    66.56000    636.00000    671.55934      0.00157
    66.57000    698.00000    681.01243      0.00143
    66.58000    663.00000    690.23369      0.00151
    66.59000    696.00000    699.06362      0.00144
    66.60000    677.00000    707.33038      0.00148
    66.61000    732.00000    714.85544      0.00137
    66.62000    726.00000    721.46016      0.00138
    66.63000    687.00000    726.97638      0.00146
    66.64000    691.00000    731.25521      0.00145
    66.65000    696.00000    734.18743      0.00144
    66.66000    740.00000    735.67355      0.00135
    66.67000    731.00000    735.66213      0.00137
    66.68000    764.00000    734.15329      0.00131
    66.68999    714.00000    731.16832      0.00140
    66.70000    668.00000    726.75354      0.00150
    66.71000    657.00000    721.04678      0.00152
    66.72000    701.00000    714.19211      0.00143
    66.73000    694.00000    706.35230      0.00144
    66.74000    662.00000    697.70170      0.00151
    66.75000    676.00000    688.41922      0.00148
    66.76000    675.00000    678.68031      0.00148
    66.77000    669.00000    668.65119      0.00149
    66.78000    659.00000    658.48486      0.00152
    66.79000    647.00000    648.31859      0.00155
    66.80000    595.00000    638.27267      0.00168
    66.81000    599.00000    628.45016      0.00167
    66.82000    631.00000    618.93736      0.00158
    66.83000    662.00000    609.80456      0.00151
    66.84000    638.00000    601.10712      0.00157
    66.85000    626.00000    592.88663      0.00160
    66.86000    604.00000    585.17208      0.00166
    66.87000    618.00000    577.98111      0.00162
    66.88000    569.00000    571.32116      0.00176
    66.89000    558.00000    565.19060      0.00179
    66.90000    573.00000    559.57951      0.00175
    66.91000    579.00000    554.46767      0.00173
    66.92000    599.00000    549.82991      0.00167
    66.93000    557.00000    545.67338      0.00180
    66.93999    572.00000    541.95869      0.00175
    66.95000    527.00000    538.64632      0.00190
    66.96000    522.00000    535.72953      0.00192
    66.97000    528.00000    533.16864      0.00189
    66.98000    512.00000    530.93598      0.00195
    66.99000    572.00000    528.99626      0.00175
    67.00000    542.00000    527.30861      0.00185
    67.01000    526.00000    525.85322      0.00190
    67.02000    551.00000    524.61179      0.00181
    67.03000    513.00000    523.56357      0.00195
    67.04000    495.00000    522.68707      0.00202
    67.05000    548.00000    521.96110      0.00182
    67.06000    545.00000    521.38686      0.00183
    67.07000    560.00000    520.96795      0.00179
    67.08000    558.00000    520.68442      0.00179
    67.09000    550.00000    520.52702      0.00182
    67.10000    546.00000    520.49288      0.00183
    67.11000    540.00000    520.58026      0.00185
    67.12000    546.00000    520.79421      0.00183
    67.13000    537.00000    521.13893      0.00186
    67.14000    537.00000    521.59414      0.00186
    67.15000    523.00000    522.17848      0.00191
    67.16000    559.00000    522.90205      0.00179
    67.17000    519.00000    523.77203      0.00193
    67.18000    508.00000    524.79922      0.00197
    67.18999    531.00000    525.99214      0.00188
    67.20000    516.00000    527.33070      0.00194
    67.21000    548.00000    528.82502      0.00182
    67.22000    573.00000    530.52630      0.00175
    67.23000    549.00000    532.44742      0.00182
    67.24000    591.00000    534.60070      0.00169
    67.25000    538.00000    536.99078      0.00186
    67.26000    582.00000    539.58949      0.00172
    67.27000    569.00000    542.40636      0.00176
    67.28000    587.00000    545.44934      0.00170
    67.29000    557.00000    548.71806      0.00180
    67.30000    563.00000    552.20877      0.00178
    67.31000    561.00000    555.91544      0.00178
    67.32000    557.00000    559.82610      0.00180
    67.33000    581.00000    563.91294      0.00172
    67.34000    582.00000    568.16653      0.00172
    67.35000    624.00000    572.56457      0.00160
    67.36000    599.00000    577.07408      0.00167
    67.37000    572.00000    581.65840      0.00175
    67.38000    582.00000    586.27661      0.00172
    67.39000    614.00000    590.88320      0.00163
    67.40000    599.00000    595.42573      0.00167
    67.41000    566.00000    599.84690      0.00177
    67.42000    639.00000    604.08520      0.00156
    67.43000    589.00000    608.07862      0.00170
    67.43999    587.00000    611.75933      0.00170
    67.45000    617.00000    615.07537      0.00162
    67.46000    604.00000    617.96082      0.00166
    67.47000    635.00000    620.37184      0.00157
    67.48000    634.00000    622.27358      0.00158
    67.49000    637.00000    623.64548      0.00157
    67.50000    638.00000    624.48332      0.00157
    67.51000    646.00000    624.81339      0.00155
    67.52000    633.00000    624.68414      0.00158
    67.53000    624.00000    624.14079      0.00160
    67.54000    594.00000    623.24686      0.00168
    67.55000    639.00000    622.07821      0.00156
    67.56000    616.00000    620.71912      0.00162
    67.57000    627.00000    619.25877      0.00159
    67.58000    681.00000    617.74687      0.00147
    67.59000    646.00000    616.22762      0.00155
    67.60000    630.00000    614.77938      0.00159
    67.61000    587.00000    613.45895      0.00170
    67.62000    644.00000    612.30078      0.00155
    67.63000    615.00000    611.32443      0.00163
    67.64000    566.00000    610.59924      0.00177
    67.65000    574.00000    610.14304      0.00174
    67.66000    606.00000    609.93454      0.00165
    67.67000    634.00000    609.95988      0.00158
    67.68000    644.00000    610.20067      0.00155
    67.68999    647.00000    610.62747      0.00155
    67.70000    591.00000    611.20354      0.00169
    67.71000    638.00000    611.88756      0.00157
    67.72000    634.00000    612.64068      0.00158
    67.73000    627.00000    613.40924      0.00159
    67.74000    602.00000    614.14083      0.00166
    67.75000    643.00000    614.78597      0.00156
    67.76000    645.00000    615.29804      0.00155
    67.77000    621.00000    615.63254      0.00161
    67.78000    623.00000    615.75432      0.00161
    67.79000    627.00000    615.66559      0.00159
    67.80000    628.00000    615.33651      0.00159
    67.81000    632.00000    614.75057      0.00158
    67.82000    602.00000    613.90518      0.00166
    67.83000    633.00000    612.80579      0.00158
    67.84000    644.00000    611.44887      0.00155
    67.85000    611.00000    609.84276      0.00164
    67.86000    593.00000    608.00923      0.00169
    67.87000    607.00000    605.97193      0.00165
    67.88000    651.00000    603.75825      0.00154
    67.89000    651.00000    601.40109      0.00154
    67.90000    617.00000    598.93893      0.00162
    67.91000    614.00000    596.41541      0.00163
    67.92000    590.00000    593.87621      0.00169
    67.93000    624.00000    591.37136      0.00160
    67.93999    585.00000    588.95711      0.00171
    67.95000    634.00000    586.65463      0.00158
    67.96000    581.00000    584.50770      0.00172
    67.97000    605.00000    582.55490      0.00165
    67.98000    577.00000    580.82157      0.00173
    67.99000    636.00000    579.38308      0.00157
    68.00000    597.00000    578.27325      0.00168
    68.01000    593.00000    577.51893      0.00169
    68.02000    594.00000    577.15717      0.00168
    68.03000    602.00000    577.17844      0.00166
    68.04000    589.00000    577.58496      0.00170
    68.05000    575.00000    578.38257      0.00174
    68.06000    612.00000    579.57401      0.00163
    68.07000    610.00000    581.15903      0.00164
    68.08000    651.00000    583.13478      0.00154
    68.09000    650.00000    585.49562      0.00154
    68.10000    596.00000    588.22869      0.00168
    68.11000    618.00000    591.31978      0.00162
    68.12000    616.00000    594.81241      0.00162
    68.13000    604.00000    598.67995      0.00166
    68.14000    680.00000    602.89801      0.00147
    68.15000    641.00000    607.44896      0.00156
    68.16000    630.00000    612.31033      0.00159
    68.17000    618.00000    617.47577      0.00162
    68.18000    611.00000    622.91031      0.00164
    68.18999    676.00000    628.56547      0.00148
    68.20000    655.00000    634.41321      0.00153
    68.21000    677.00000    640.38363      0.00148
    68.22000    690.00000    646.42341      0.00145
    68.23000    614.00000    652.46695      0.00163
    68.24000    678.00000    658.43402      0.00147
    68.25000    680.00000    664.25171      0.00147
    68.26000    674.00000    669.84607      0.00148
    68.27000    661.00000    675.14530      0.00151
    68.28000    664.00000    680.08589      0.00151
    68.29000    708.00000    684.61731      0.00141
    68.30000    717.00000    688.70623      0.00139
    68.31000    681.00000    692.33891      0.00147
    68.32000    713.00000    695.52305      0.00140
    68.33000    705.00000    698.29123      0.00142
    68.34000    695.00000    700.68512      0.00144
    68.35000    694.00000    702.80146      0.00144
    68.36000    695.00000    704.72190      0.00144
    68.37000    700.00000    706.50237      0.00143
    68.38000    664.00000    708.21343      0.00151
    68.39000    693.00000    709.93004      0.00144
    68.40000    732.00000    711.71378      0.00137
    68.41000    698.00000    713.61161      0.00143
    68.42000    723.00000    715.65594      0.00138
    68.43000    707.00000    717.86453      0.00141
    68.43999    716.00000    720.23734      0.00140
    68.45000    740.00000    722.76886      0.00135
    68.46000    738.00000    725.42197      0.00136
    68.47000    773.00000    728.14923      0.00129
    68.48000    700.00000    730.95534      0.00143
    68.49000    728.00000    733.79436      0.00137
    68.50000    758.00000    736.57877      0.00132
    68.51000    703.00000    739.23579      0.00142
    68.52000    726.00000    741.70169      0.00138
    68.53000    733.00000    743.91611      0.00136
    68.54000    755.00000    745.86171      0.00132
    68.55000    754.00000    747.43195      0.00133
    68.56000    707.00000    748.53606      0.00141
    68.57000    713.00000    749.11882      0.00140
    68.58000    707.00000    749.12647      0.00141
    68.59000    683.00000    748.50317      0.00146
    68.60000    724.00000    747.20196      0.00138
    68.61000    728.00000    745.18839      0.00137
    68.62000    726.00000    742.44412      0.00138
    68.63000    749.00000    738.97171      0.00134
    68.64000    755.00000    734.79815      0.00132
    68.65000    709.00000    729.97506      0.00141
    68.66000    706.00000    724.57723      0.00142
    68.67000    713.00000    718.69935      0.00140
    68.68000    714.00000    712.45200      0.00140
    68.68999    686.00000    705.96165      0.00146
    68.70000    613.00000    699.31907      0.00163
    68.71000    631.00000    692.66019      0.00158
    68.72000    653.00000    686.09271      0.00153
    68.73000    648.00000    679.71724      0.00154
    68.74000    638.00000    673.62209      0.00157
    68.75000    683.00000    667.88062      0.00146
    68.76000    670.00000    662.54913      0.00149
    68.77000    632.00000    657.66846      0.00158
    68.78000    629.00000    653.26142      0.00159
    68.79000    626.00000    649.33487      0.00160
    68.80000    623.00000    645.90689      0.00161
    68.81000    641.00000    642.95749      0.00156
    68.82000    641.00000    640.44812      0.00156
    68.83000    611.00000    638.33433      0.00164
    68.84000    625.00000    636.56187      0.00160
    68.85000    651.00000    635.06776      0.00154
    68.86000    581.00000    633.78274      0.00172
    68.87000    652.00000    632.63450      0.00153
    68.88000    636.00000    631.55134      0.00157
    68.89000    661.00000    630.46619      0.00151
    68.90000    639.00000    629.31923      0.00156
    68.91000    655.00000    628.06001      0.00153
    68.92000    675.00000    626.66737      0.00148
    68.93000    615.00000    625.12059      0.00163
    68.93999    620.00000    623.41366      0.00161
    68.95000    639.00000    621.54869      0.00156
    68.96000    627.00000    619.54788      0.00159
    68.97000    613.00000    617.43268      0.00163
    68.98000    627.00000    615.23126      0.00159
    68.99000    644.00000    612.97442      0.00155
    69.00000    615.00000    610.69429      0.00163
    69.01000    630.00000    608.42355      0.00159
    69.02000    624.00000    606.19510      0.00160
    69.03000    584.00000    604.04202      0.00171
    69.04000    648.00000    601.99768      0.00154
    69.05000    636.00000    600.09585      0.00157
    69.06000    619.00000    598.37084      0.00162
    69.07000    616.00000    596.85738      0.00162
    69.08000    608.00000    595.59048      0.00164
    69.09000    596.00000    594.60499      0.00168
    69.10000    609.00000    593.93469      0.00164
    69.11000    614.00000    593.61555      0.00163
    69.12000    586.00000    593.69155      0.00171
    69.13000    573.00000    594.19344      0.00175
    69.14000    632.00000    595.15331      0.00158
    69.15000    586.00000    596.60368      0.00171
    69.16000    597.00000    598.57475      0.00168
    69.17000    572.00000    601.09329      0.00175
    69.18000    598.00000    604.18146      0.00167
    69.18999    595.00000    607.85162      0.00168
    69.20000    627.00000    612.12514      0.00159
    69.21000    599.00000    616.99161      0.00167
    69.22000    639.00000    622.44773      0.00156
    69.23000    596.00000    628.47666      0.00168
    69.24000    621.00000    635.05102      0.00161
    69.25000    626.00000    642.13260      0.00160
    69.26000    651.00000    649.67143      0.00154
    69.27000    622.00000    657.60417      0.00161
    69.28000    667.00000    665.85180      0.00150
    69.29000    662.00000    674.32882      0.00151
    69.30000    645.00000    682.96122      0.00155
    69.31000    659.00000    691.62396      0.00152
    69.32000    716.00000    700.19567      0.00140
    69.33000    684.00000    708.56354      0.00146
    69.34000    676.00000    716.58844      0.00148
    69.35000    698.00000    724.13483      0.00143
    69.36000    720.00000    731.07884      0.00139
    69.37000    729.00000    737.30756      0.00137
    69.38000    706.00000    742.72305      0.00142
    69.39000    723.00000    747.24685      0.00138
    69.40000    668.00000    750.82291      0.00150
    69.41000    705.00000    753.41876      0.00142
    69.42000    699.00000    755.02470      0.00143
    69.43000    715.00000    755.65526      0.00140
    69.43999    711.00000    755.35551      0.00141
    69.45000    693.00000    754.16726      0.00144
    69.46000    715.00000    752.15091      0.00140
    69.47000    708.00000    749.41763      0.00141
    69.48000    707.00000    746.06609      0.00141
    69.49000    681.00000    742.17573      0.00147
    69.50000    690.00000    737.84132      0.00145
    69.51000    656.00000    733.16314      0.00152
    69.52000    726.00000    728.24426      0.00138
    69.53000    708.00000    723.19148      0.00141
    69.54000    689.00000    718.07613      0.00145
    69.55000    692.00000    712.93551      0.00145
    69.56000    644.00000    707.86852      0.00155
    69.57000    683.00000    702.96520      0.00146
    69.58000    619.00000    698.29563      0.00162
    69.59000    652.00000    693.92540      0.00153
    69.60000    702.00000    689.86853      0.00142
    69.61000    636.00000    686.12055      0.00157
    69.62000    626.00000    682.73262      0.00160
    69.63000    667.00000    679.73018      0.00150
    69.64000    672.00000    677.11546      0.00149
    69.65000    709.00000    674.87832      0.00141
    69.66000    633.00000    672.99766      0.00158
    69.67000    660.00000    671.44276      0.00152
    69.68000    681.00000    670.17534      0.00147
    69.68999    661.00000    669.15345      0.00151
    69.70000    675.00000    668.32903      0.00148
    69.71000    652.00000    667.65953      0.00153
    69.72000    647.00000    667.10494      0.00155
    69.73000    618.00000    666.63314      0.00162
    69.74000    659.00000    666.18999      0.00152
    69.75000    664.00000    665.75112      0.00151
    69.76000    656.00000    665.30991      0.00152
    69.77000    666.00000    664.86180      0.00150
    69.78000    677.00000    664.40708      0.00148
    69.79000    699.00000    663.95088      0.00143
    69.80000    656.00000    663.50085      0.00152
    69.81000    628.00000    663.06447      0.00159
    69.82000    639.00000    662.64680      0.00156
    69.83000    630.00000    662.24897      0.00159
    69.84000    629.00000    661.86772      0.00159
    69.85000    657.00000    661.49596      0.00152
    69.86000    640.00000    661.12431      0.00156
    69.87000    615.00000    660.74311      0.00163
    69.88000    692.00000    660.34465      0.00145
    69.89000    668.00000    659.92490      0.00150
    69.90000    684.00000    659.48431      0.00146
    69.91000    658.00000    659.02736      0.00152
    69.92000    671.00000    658.56061      0.00149
    69.93000    655.00000    658.08571      0.00153
    69.93999    704.00000    657.60059      0.00142
    69.95000    722.00000    657.14614      0.00139
    69.96000    684.00000    656.71537      0.00146
    69.97000    665.00000    656.28001      0.00150
    69.98000    611.00000    655.81830      0.00164
    69.99000    666.00000    655.30058      0.00150
    70.00000    605.00000    654.69115      0.00165
    70.01000    649.00000    653.95170      0.00154
    70.02000    660.00000    653.04410      0.00152
    70.03000    634.00000    651.93396      0.00158
    70.04000    621.00000    650.59409      0.00161
    70.05000    676.00000    649.00753      0.00148
    70.06000    637.00000    647.17010      0.00157
    70.07000    662.00000    645.09485      0.00151
    70.08000    685.00000    642.80507      0.00146
    70.09000    674.00000    640.29880      0.00148
    70.10000    637.00000    637.62524      0.00157
    70.11000    644.00000    634.82398      0.00155
    70.12000    661.00000    631.92835      0.00151
    70.13000    640.00000    628.97879      0.00156
    70.14000    650.00000    626.00796      0.00154
    70.15000    634.00000    623.03976      0.00158
    70.16000    629.00000    620.09030      0.00159
    70.17000    624.00000    617.16797      0.00160
    70.18000    603.00000    614.27403      0.00166
    70.18999    584.00000    611.40661      0.00171
    70.20000    621.00000    608.54801      0.00161
    70.21000    602.00000    605.69541      0.00166
    70.22000    599.00000    602.83493      0.00167
    70.23000    592.00000    599.95891      0.00169
    70.24000    618.00000    597.05977      0.00162
    70.25000    543.00000    594.12748      0.00184
    70.26000    574.00000    591.17247      0.00174
    70.27000    600.00000    588.21171      0.00167
    70.28000    555.00000    585.26698      0.00180
    70.29000    581.00000    582.36430      0.00172
    70.30000    594.00000    579.53619      0.00168
    70.31000    533.00000    576.81906      0.00188
    70.32000    564.00000    574.25073      0.00177
    70.33000    558.00000    571.86914      0.00179
    70.34000    597.00000    569.71122      0.00168
    70.35000    571.00000    567.81194      0.00175
    70.36000    564.00000    566.20258      0.00177
    70.37000    584.00000    564.90963      0.00171
    70.38000    537.00000    563.95819      0.00186
    70.39000    533.00000    563.36902      0.00188
    70.40000    528.00000    563.15618      0.00189
    70.41000    574.00000    563.32991      0.00174
    70.42000    558.00000    563.89691      0.00179
    70.43000    553.00000    564.85835      0.00181
    70.43999    565.00000    566.20828      0.00177
    70.45000    570.00000    567.94155      0.00175
    70.46000    526.00000    570.03767      0.00190
    70.47000    595.00000    572.47642      0.00168
    70.48000    581.00000    575.22971      0.00172
    70.49000    584.00000    578.26307      0.00171
    70.50000    596.00000    581.53485      0.00168
    70.51000    587.00000    584.99626      0.00170
    70.52000    588.00000    588.59357      0.00170
    70.53000    597.00000    592.26721      0.00168
    70.54000    583.00000    595.95296      0.00172
    70.55000    601.00000    599.58370      0.00166
    70.56000    570.00000    603.09157      0.00175
    70.57000    559.00000    606.41054      0.00179
    70.58000    533.00000    609.47906      0.00188
    70.59000    587.00000    612.24276      0.00170
    70.60000    614.00000    614.65703      0.00163
    70.61000    624.00000    616.68738      0.00160
    70.62000    621.00000    618.31052      0.00161
    70.63000    605.00000    619.51415      0.00165
    70.64000    631.00000    620.29581      0.00158
    70.65000    630.00000    620.66165      0.00159
    70.66000    616.00000    620.62561      0.00162
    70.67000    609.00000    620.20876      0.00164
    70.68000    604.00000    619.43924      0.00166
    70.68999    636.00000    618.35389      0.00157
    70.70000    632.00000    616.99168      0.00158
    70.71000    599.00000    615.40663      0.00167
    70.72000    587.00000    613.65404      0.00170
    70.73000    580.00000    611.79594      0.00172
    70.74000    591.00000    609.89802      0.00169
    70.75000    611.00000    608.02774      0.00164
    70.76000    608.00000    606.25315      0.00164
    70.77000    573.00000    604.64402      0.00175
    70.78000    625.00000    603.26399      0.00160
    70.79000    604.00000    602.13284      0.00166
    70.80000    605.00000    601.30370      0.00165
    70.81000    617.00000    600.82348      0.00162
    70.82000    616.00000    600.71674      0.00162
    70.83000    589.00000    601.00315      0.00170
    70.84000    592.00000    601.69801      0.00169
    70.85000    575.00000    602.80716      0.00174
    70.86000    594.00000    604.32910      0.00168
    70.87000    589.00000    606.24850      0.00170
    70.88000    586.00000    608.54310      0.00171
    70.89000    571.00000    611.18647      0.00175
    70.90000    584.00000    614.14644      0.00171
    70.91000    563.00000    617.37573      0.00178
    70.92000    596.00000    620.81051      0.00168
    70.93000    608.00000    624.40804      0.00164
    70.93999    621.00000    628.10089      0.00161
    70.95000    561.00000    631.84974      0.00178
    70.96000    595.00000    635.59621      0.00168
    70.97000    619.00000    639.28220      0.00162
    70.98000    629.00000    642.86471      0.00159
    70.99000    607.00000    646.35889      0.00165
    71.00000    607.00000    649.71521      0.00165
    71.01000    595.00000    652.89803      0.00168
    71.02000    614.00000    655.88469      0.00163
    71.03000    596.00000    658.65337      0.00168
    71.04000    635.00000    661.18130      0.00157
    71.05000    632.00000    663.44303      0.00158
    71.06000    614.00000    665.40879      0.00163
    71.07000    672.00000    667.03782      0.00149
    71.08000    638.00000    668.28696      0.00157
    71.09000    616.00000    669.11620      0.00162
    71.10000    663.00000    669.47754      0.00151
    71.11000    641.00000    669.32370      0.00156
    71.12000    665.00000    668.61147      0.00150
    71.13000    629.00000    667.31751      0.00159
    71.14000    643.00000    665.43615      0.00156
    71.15000    638.00000    662.95686      0.00157
    71.16000    640.00000    659.90727      0.00156
    71.17000    660.00000    656.32059      0.00152
    71.18000    628.00000    652.25064      0.00159
    71.18999    620.00000    647.75768      0.00161
    71.20000    617.00000    642.89597      0.00162
    71.21000    599.00000    637.75566      0.00167
    71.22000    619.00000    632.40965      0.00162
    71.23000    640.00000    626.93470      0.00156
    71.24000    605.00000    621.40437      0.00165
    71.25000    617.00000    615.88719      0.00162
    71.26000    641.00000    610.44601      0.00156
    71.27000    631.00000    605.14077      0.00158
    71.28000    572.00000    600.02116      0.00175
    71.29000    591.00000    595.13100      0.00169
    71.30000    600.00000    590.50861      0.00167
    71.31000    552.00000    586.18660      0.00181
    71.32000    601.00000    582.19207      0.00166
    71.33000    590.00000    578.54629      0.00169
    71.34000    580.00000    575.26625      0.00172
    71.35000    568.00000    572.36485      0.00176
    71.36000    558.00000    569.85071      0.00179
    71.37000    557.00000    567.72915      0.00180
    71.38000    589.00000    566.00319      0.00170
    71.39000    551.00000    564.67397      0.00181
    71.40000    541.00000    563.73554      0.00185
    71.41000    614.00000    563.18468      0.00163
    71.42000    598.00000    563.02021      0.00167
    71.43000    536.00000    563.24015      0.00187
    71.43999    573.00000    563.84206      0.00175
    71.45000    548.00000    564.82852      0.00182
    71.46000    557.00000    566.19997      0.00180
    71.47000    583.00000    567.95459      0.00172
    71.48000    596.00000    570.07762      0.00168
    71.49000    576.00000    572.57378      0.00174
    71.50000    559.00000    575.44313      0.00179
    71.51000    600.00000    578.67953      0.00167
    71.52000    565.00000    582.27283      0.00177
    71.53000    545.00000    586.20812      0.00183
    71.54000    593.00000    590.46489      0.00169
    71.55000    617.00000    595.01627      0.00162
    71.56000    604.00000    599.82834      0.00166
    71.57000    588.00000    604.85937      0.00170
    71.58000    569.00000    610.05917      0.00176
    71.59000    628.00000    615.36837      0.00159
    71.60000    655.00000    620.72048      0.00153
    71.61000    648.00000    626.04658      0.00154
    71.62000    617.00000    631.26223      0.00162
    71.63000    585.00000    636.27870      0.00171
    71.64000    671.00000    641.00539      0.00149
    71.65000    693.00000    645.35182      0.00144
    71.66000    686.00000    649.23141      0.00146
    71.67000    664.00000    652.56530      0.00151
    71.68000    672.00000    655.28596      0.00149
    71.68999    669.00000    657.33148      0.00149
    71.70000    634.00000    658.65239      0.00158
    71.71000    635.00000    659.26645      0.00157
    71.72000    610.00000    659.26615      0.00164
    71.73000    693.00000    658.64105      0.00144
    71.74000    673.00000    657.40175      0.00149
    71.75000    657.00000    655.59564      0.00152
    71.76000    628.00000    653.27046      0.00159
    71.77000    622.00000    650.48159      0.00161
    71.78000    665.00000    647.29426      0.00150
    71.79000    656.00000    643.77343      0.00152
    71.80000    637.00000    639.98343      0.00157
    71.81000    641.00000    635.98974      0.00156
    71.82000    640.00000    631.84872      0.00156
    71.83000    623.00000    627.61830      0.00161
    71.84000    597.00000    623.36026      0.00168
    71.85000    615.00000    619.13130      0.00163
    71.86000    604.00000    614.98797      0.00166
    71.87000    627.00000    610.98291      0.00159
    71.88000    607.00000    607.15891      0.00165
    71.89000    571.00000    603.55625      0.00175
    71.90000    578.00000    600.21236      0.00173
    71.91000    579.00000    597.16141      0.00173
    71.92000    588.00000    594.43537      0.00170
    71.93000    566.00000    592.06513      0.00177
    71.93999    604.00000    590.08325      0.00166
    71.95000    572.00000    588.51602      0.00175
    71.96000    569.00000    587.40199      0.00176
    71.97000    598.00000    586.77356      0.00167
    71.98000    615.00000    586.66725      0.00163
    71.99000    627.00000    587.12103      0.00159
    72.00000    573.00000    588.17207      0.00175
    72.01000    573.00000    589.85938      0.00175
    72.02000    588.00000    592.21746      0.00170
    72.03000    579.00000    595.27983      0.00173
    72.04000    569.00000    599.07648      0.00176
    72.05000    589.00000    603.63279      0.00170
    72.06000    556.00000    608.96797      0.00180
    72.07000    617.00000    615.09434      0.00162
    72.08000    576.00000    622.01495      0.00174
    72.09000    543.00000    629.72233      0.00184
    72.10000    618.00000    638.20584      0.00162
    72.11000    601.00000    647.43567      0.00166
    72.12000    649.00000    657.37149      0.00154
    72.13000    621.00000    667.97175      0.00161
    72.14000    628.00000    679.16477      0.00159
    72.15000    638.00000    690.86931      0.00157
    72.16000    611.00000    702.99422      0.00164
    72.17000    653.00000    715.43620      0.00153
    72.18000    691.00000    728.08012      0.00145
    72.18999    642.00000    740.78649      0.00156
    72.20000    667.00000    753.45497      0.00150
    72.21000    736.00000    765.89513      0.00136
    72.22000    755.00000    777.94508      0.00132
    72.23000    708.00000    789.44566      0.00141
    72.24000    729.00000    800.21304      0.00137
    72.25000    777.00000    810.05618      0.00129
    72.26000    760.00000    818.78399      0.00132
    72.27000    786.00000    826.21206      0.00127
    72.28000    835.00000    832.17209      0.00120
    72.29000    819.00000    836.49275      0.00122
    72.30000    798.00000    839.01899      0.00125
    72.31000    824.00000    839.66483      0.00121
    72.32000    820.00000    838.39254      0.00122
    72.33000    842.00000    835.20704      0.00119
    72.34000    793.00000    830.15556      0.00126
    72.35000    776.00000    823.35949      0.00129
    72.36000    807.00000    814.95503      0.00124
    72.37000    754.00000    805.10957      0.00133
    72.38000    765.00000    794.01944      0.00131
    72.39000    759.00000    781.89293      0.00132
    72.40000    740.00000    768.96651      0.00135
    72.41000    710.00000    755.47455      0.00141
    72.42000    659.00000    741.60339      0.00152
    72.43000    638.00000    727.52826      0.00157
    72.43999    669.00000    713.44831      0.00149
    72.45000    625.00000    699.47922      0.00160
    72.46000    634.00000    685.78495      0.00158
    72.47000    648.00000    672.45944      0.00154
    72.48000    653.00000    659.59077      0.00153
    72.49000    663.00000    647.24537      0.00151
    72.50000    588.00000    635.48466      0.00170
    72.51000    609.00000    624.34462      0.00164
    72.52000    611.00000    613.84827      0.00164
    72.53000    552.00000    604.01048      0.00181
    72.54000    567.00000    594.83554      0.00176
    72.55000    505.00000    586.30674      0.00198
    72.56000    557.00000    578.41474      0.00180
    72.57000    533.00000    571.14295      0.00188
    72.58000    534.00000    564.46717      0.00187
    72.59000    560.00000    558.35885      0.00179
    72.60000    556.00000    552.78174      0.00180
    72.61000    532.00000    547.69799      0.00188
    72.62000    515.00000    543.07123      0.00194
    72.63000    508.00000    538.86318      0.00197
    72.64000    530.00000    535.03441      0.00189
    72.65000    491.00000    531.54340      0.00204
    72.66000    540.00000    528.35116      0.00185
    72.67000    526.00000    525.45138      0.00190
    72.68000    484.00000    522.79727      0.00207
    72.68999    501.00000    520.35513      0.00200
    72.70000    506.00000    518.09291      0.00198
    72.71000    475.00000    515.99414      0.00211
    72.72000    504.00000    514.03514      0.00198
    72.73000    503.00000    512.19706      0.00199
    72.74000    525.00000    510.46200      0.00190
    72.75000    500.00000    508.81369      0.00200
    72.76000    482.00000    507.25482      0.00207
    72.77000    492.00000    505.77693      0.00203
    72.78000    476.00000    504.37036      0.00210
    72.79000    488.00000    503.03822      0.00205
    72.80000    515.00000    501.77347      0.00194
    72.81000    486.00000    500.57259      0.00206
    72.82000    506.00000    499.43491      0.00198
    72.83000    453.00000    498.36143      0.00221
    72.84000    480.00000    497.35449      0.00208
    72.85000    512.00000    496.40676      0.00195
    72.86000    486.00000    495.51645      0.00206
    72.87000    506.00000    494.68772      0.00198
    72.88000    477.00000    493.92221      0.00210
    72.89000    477.00000    493.21840      0.00210
    72.90000    503.00000    492.57449      0.00199
    72.91000    485.00000    491.98734      0.00206
    72.92000    507.00000    491.48290      0.00197
    72.93000    482.00000    491.06504      0.00207
    72.93999    481.00000    490.72565      0.00208
    72.95000    495.00000    490.46659      0.00202
    72.96000    509.00000    490.29311      0.00196
    72.97000    511.00000    490.20938      0.00196
    72.98000    491.00000    490.21979      0.00204
    72.99000    518.00000    490.32970      0.00193
    73.00000    495.00000    490.54618      0.00202
    73.01000    538.00000    490.88330      0.00186
    73.02000    490.00000    491.34349      0.00204
    73.03000    483.00000    491.93244      0.00207
    73.04000    490.00000    492.65866      0.00204
    73.05000    541.00000    493.53023      0.00185
    73.06000    484.00000    494.55536      0.00207
    73.07000    511.00000    495.74216      0.00196
    73.08000    506.00000    497.09853      0.00198
    73.09000    539.00000    498.63197      0.00186
    73.10000    487.00000    500.34844      0.00205
    73.11000    536.00000    502.25744      0.00187
    73.12000    516.00000    504.36478      0.00194
    73.13000    522.00000    506.67381      0.00192
    73.14000    554.00000    509.18734      0.00181
    73.15000    565.00000    511.90520      0.00177
    73.16000    523.00000    514.82564      0.00191
    73.17000    511.00000    517.94478      0.00196
    73.18000    527.00000    521.25616      0.00190
    73.18999    544.00000    524.74691      0.00184
    73.20000    557.00000    528.41562      0.00180
    73.21000    563.00000    532.23617      0.00178
    73.22000    544.00000    536.19361      0.00184
    73.23000    548.00000    540.26618      0.00182
    73.24000    554.00000    544.42873      0.00181
    73.25000    497.00000    548.65262      0.00201
    73.26000    526.00000    552.90525      0.00190
    73.27000    568.00000    557.14923      0.00176
    73.28000    580.00000    561.34700      0.00172
    73.29000    588.00000    565.46776      0.00170
    73.30000    554.00000    569.46230      0.00181
    73.31000    531.00000    573.28195      0.00188
    73.32000    548.00000    576.87978      0.00182
    73.33000    559.00000    580.21006      0.00179
    73.34000    564.00000    583.22999      0.00177
    73.35000    602.00000    585.90090      0.00166
    73.36000    564.00000    588.19083      0.00177
    73.37000    584.00000    590.09149      0.00171
    73.38000    576.00000    591.59914      0.00174
    73.39000    563.00000    592.71758      0.00178
    73.40000    549.00000    593.46954      0.00182
    73.41000    566.00000    593.84636      0.00177
    73.42000    533.00000    593.88994      0.00188
    73.43000    531.00000    593.64917      0.00188
    73.43999    608.00000    593.19581      0.00164
    73.45000    599.00000    592.60764      0.00167
    73.46000    581.00000    591.95480      0.00172
    73.47000    574.00000    591.29118      0.00174
    73.48000    570.00000    590.67896      0.00175
    73.49000    594.00000    590.18282      0.00168
    73.50000    612.00000    589.86449      0.00163
    73.51000    578.00000    589.77794      0.00173
    73.52000    582.00000    589.96867      0.00172
    73.53000    556.00000    590.48063      0.00180
    73.54000    610.00000    591.34921      0.00164
    73.55000    600.00000    592.60071      0.00167
    73.56000    601.00000    594.25286      0.00166
    73.57000    587.00000    596.31487      0.00170
    73.58000    608.00000    598.78737      0.00164
    73.59000    576.00000    601.66259      0.00174
    73.60000    629.00000    604.92473      0.00159
    73.61000    597.00000    608.55051      0.00168
    73.62000    679.00000    612.51000      0.00147
    73.63000    669.00000    616.76797      0.00149
    73.64000    671.00000    621.28535      0.00149
    73.65000    655.00000    626.02162      0.00153
    73.66000    644.00000    630.93650      0.00155
    73.67000    690.00000    635.98233      0.00145
    73.68000    694.00000    641.12076      0.00144
    73.68999    679.00000    646.31440      0.00147
    73.70000    673.00000    651.54931      0.00149
    73.71000    670.00000    656.78292      0.00149
    73.72000    632.00000    661.99635      0.00158
    73.73000    723.00000    667.16646      0.00138
    73.74000    706.00000    672.26908      0.00142
    73.75000    683.00000    677.27744      0.00146
    73.76000    666.00000    682.16335      0.00150
    73.77000    663.00000    686.89107      0.00151
    73.78000    716.00000    691.41981      0.00140
    73.79000    699.00000    695.70500      0.00143
    73.80000    670.00000    699.69856      0.00149
    73.81000    694.00000    703.35101      0.00144
    73.82000    696.00000    706.61306      0.00144
    73.83000    734.00000    709.43744      0.00136
    73.84000    689.00000    711.78049      0.00145
    73.85000    691.00000    713.60349      0.00145
    73.86000    724.00000    714.87344      0.00138
    73.87000    706.00000    715.56351      0.00142
    73.88000    706.00000    715.65389      0.00142
    73.89000    716.00000    715.13142      0.00140
    73.90000    702.00000    713.97486      0.00142
    73.91000    765.00000    712.17193      0.00131
    73.92000    731.00000    709.72320      0.00137
    73.93000    703.00000    706.63054      0.00142
    73.93999    701.00000    702.90293      0.00143
    73.95000    703.00000    698.53983      0.00142
    73.96000    674.00000    693.57201      0.00148
    73.97000    674.00000    688.02379      0.00148
    73.98000    642.00000    681.93475      0.00156
    73.99000    618.00000    675.36354      0.00162
    74.00000    651.00000    668.37221      0.00154
    74.01000    641.00000    661.01676      0.00156
    74.02000    651.00000    653.38181      0.00154
    74.03000    620.00000    645.55934      0.00161
    74.04000    631.00000    637.63889      0.00158
    74.05000    633.00000    629.65581      0.00158
    74.06000    601.00000    621.70301      0.00166
    74.07000    596.00000    613.86323      0.00168
    74.08000    592.00000    606.20120      0.00169
    74.09000    617.00000    598.77279      0.00162
    74.10000    592.00000    591.62569      0.00169
    74.11000    562.00000    584.79967      0.00178
    74.12000    547.00000    578.32688      0.00183
    74.13000    596.00000    572.23018      0.00168
    74.14000    608.00000    566.52733      0.00164
    74.15000    547.00000    561.23011      0.00183
    74.16000    520.00000    556.34417      0.00192
    74.17000    549.00000    551.86983      0.00182
    74.18000    570.00000    547.80272      0.00175
    74.18999    512.00000    544.13790      0.00195
    74.20000    557.00000    540.85273      0.00180
    74.21000    490.00000    537.94330      0.00204
    74.22000    507.00000    535.38943      0.00197
    74.23000    515.00000    533.17144      0.00194
    74.24000    542.00000    531.26943      0.00185
    74.25000    551.00000    529.66423      0.00181
    74.26000    525.00000    528.33663      0.00190
    74.27000    523.00000    527.26781      0.00191
    74.28000    526.00000    526.43981      0.00190
    74.29000    519.00000    525.83566      0.00193
    74.30000    530.00000    525.43936      0.00189
    74.31000    529.00000    525.23578      0.00189
    74.32000    543.00000    525.21005      0.00184
    74.33000    554.00000    525.34781      0.00181
    74.34000    496.00000    525.63485      0.00202
    74.35000    534.00000    526.05648      0.00187
    74.36000    538.00000    526.59706      0.00186
    74.37000    522.00000    527.23968      0.00192
    74.38000    512.00000    527.96630      0.00195
    74.39000    535.00000    528.75644      0.00187
    74.40000    531.00000    529.58728      0.00188
    74.41000    538.00000    530.43392      0.00186
    74.42000    504.00000    531.26935      0.00198
    74.43000    548.00000    532.06298      0.00182
    74.43999    557.00000    532.78246      0.00180
    74.45000    500.00000    533.39730      0.00200
    74.46000    524.00000    533.87268      0.00191
    74.47000    540.00000    534.18907      0.00185
    74.48000    526.00000    534.31953      0.00190
    74.49000    533.00000    534.24025      0.00188
    74.50000    555.00000    533.93655      0.00180
    74.51000    528.00000    533.39705      0.00189
    74.52000    534.00000    532.61775      0.00187
    74.53000    521.00000    531.60142      0.00192
    74.54000    525.00000    530.35667      0.00190
    74.55000    544.00000    528.89720      0.00184
    74.56000    541.00000    527.24095      0.00185
    74.57000    555.00000    525.40927      0.00180
    74.58000    531.00000    523.42613      0.00188
    74.59000    561.00000    521.31728      0.00178
    74.60000    533.00000    519.10962      0.00188
    74.61000    543.00000    516.83047      0.00184
    74.62000    527.00000    514.50695      0.00190
    74.63000    539.00000    512.16537      0.00186
    74.64000    518.00000    509.82994      0.00193
    74.65000    497.00000    507.52243      0.00201
    74.66000    541.00000    505.26407      0.00185
    74.67000    512.00000    503.07371      0.00195
    74.68000    509.00000    500.95296      0.00196
    74.68999    512.00000    498.92351      0.00195
    74.70000    505.00000    496.98417      0.00198
    74.71000    506.00000    495.16478      0.00198
    74.72000    518.00000    493.46264      0.00193
    74.73000    488.00000    491.89488      0.00205
    74.74000    487.00000    490.47933      0.00205
    74.75000    512.00000    489.19792      0.00195
    74.76000    482.00000    488.04414      0.00207
    74.77000    465.00000    487.01547      0.00215
    74.78000    482.00000    486.10914      0.00207
    74.79000    489.00000    485.32173      0.00204
    74.80000    482.00000    484.64953      0.00207
    74.81000    503.00000    484.09006      0.00199
    74.82000    488.00000    483.64836      0.00205
    74.83000    463.00000    483.32906      0.00216
    74.84000    468.00000    483.06769      0.00214
    74.85000    494.00000    482.87038      0.00202
    74.86000    486.00000    482.77174      0.00206
    74.87000    507.00000    482.77910      0.00197
    74.88000    502.00000    482.87799      0.00199
    74.89000    497.00000    483.06385      0.00201
    74.90000    506.00000    483.33497      0.00198
    74.91000    508.00000    483.69000      0.00197
    74.92000    455.00000    484.12772      0.00220
    74.93000    469.00000    484.64680      0.00213
    74.93999    471.00000    485.23841      0.00212
    74.95000    472.00000    485.90139      0.00212
    74.96000    473.00000    486.63031      0.00211
    74.97000    449.00000    487.42017      0.00223
    74.98000    485.00000    488.26408      0.00206
    74.99000    490.00000    489.15348      0.00204
    75.00000    515.00000    490.08578      0.00194
    75.01000    536.00000    491.04979      0.00187
    75.02000    506.00000    492.02944      0.00198
    75.03000    530.00000    492.99927      0.00189
    75.04000    502.00000    493.99996      0.00199
    75.05000    490.00000    495.00132      0.00204
    75.06000    507.00000    495.98383      0.00197
    75.07000    524.00000    496.93023      0.00191
    75.08000    489.00000    497.82108      0.00204
    75.09000    508.00000    498.64565      0.00197
    75.10000    485.00000    499.40311      0.00206
    75.11000    488.00000    500.08996      0.00205
    75.12000    541.00000    500.69549      0.00185
    75.13000    537.00000    501.21476      0.00186
    75.14000    498.00000    501.64665      0.00201
    75.15000    536.00000    501.98742      0.00187
    75.16000    507.00000    502.22891      0.00197
    75.17000    490.00000    502.39613      0.00204
    75.18000    475.00000    502.54409      0.00211
    75.18999    501.00000    502.65728      0.00200
    75.20000    495.00000    502.73115      0.00202
    75.21000    495.00000    502.78025      0.00202
    75.22000    482.00000    502.82066      0.00207
    75.23000    514.00000    502.86741      0.00195
    75.24000    519.00000    502.93479      0.00193
    75.25000    505.00000    503.03631      0.00198
    75.26000    526.00000    503.18589      0.00190
    75.27000    499.00000    503.39644      0.00200
    75.28000    525.00000    503.67960      0.00190
    75.29000    504.00000    504.04549      0.00198
    75.30000    518.00000    504.50278      0.00193
    75.31000    533.00000    505.06420      0.00188
    75.32000    507.00000    505.73768      0.00197
    75.33000    501.00000    506.53271      0.00200
    75.34000    517.00000    507.45837      0.00193
    75.35000    509.00000    508.51762      0.00196
    75.36000    536.00000    509.71423      0.00187
    75.37000    505.00000    511.04936      0.00198
    75.38000    550.00000    512.52112      0.00182
    75.39000    536.00000    514.12805      0.00187
    75.40000    500.00000    515.86581      0.00200
    75.41000    499.00000    517.72794      0.00200
    75.42000    530.00000    519.70409      0.00189
    75.43000    545.00000    521.76714      0.00183
    75.43999    547.00000    523.90007      0.00183
    75.45000    512.00000    526.09020      0.00195
    75.46000    531.00000    528.30608      0.00188
    75.47000    534.00000    530.52163      0.00187
    75.48000    565.00000    532.70612      0.00177
    75.49000    539.00000    534.82695      0.00186
    75.50000    570.00000    536.85050      0.00175
    75.51000    534.00000    538.74302      0.00187
    75.52000    541.00000    540.47120      0.00185
    75.53000    524.00000    542.00323      0.00191
    75.54000    530.00000    543.31826      0.00189
    75.55000    551.00000    544.40063      0.00181
    75.56000    532.00000    545.23161      0.00188
    75.57000    544.00000    545.80202      0.00184
    75.58000    532.00000    546.11195      0.00188
    75.59000    552.00000    546.16977      0.00181
    75.60000    546.00000    545.98369      0.00183
    75.61000    536.00000    545.57420      0.00187
    75.62000    558.00000    544.97019      0.00179
    75.63000    580.00000    544.20739      0.00172
    75.64000    531.00000    543.32693      0.00188
    75.65000    536.00000    542.32909      0.00187
    75.66000    533.00000    541.25789      0.00188
    75.67000    571.00000    540.15621      0.00175
    75.68000    566.00000    539.05726      0.00177
    75.68999    542.00000    537.99174      0.00185
    75.70000    567.00000    536.98316      0.00176
    75.71000    520.00000    536.05749      0.00192
    75.72000    534.00000    535.23277      0.00187
    75.73000    553.00000    534.52421      0.00181
    75.74000    529.00000    533.94335      0.00189
    75.75000    560.00000    533.49850      0.00179
    75.76000    583.00000    533.19580      0.00172
    75.77000    542.00000    533.03790      0.00185
    75.78000    587.00000    533.01565      0.00170
    75.79000    573.00000    533.12865      0.00175
    75.80000    541.00000    533.37530      0.00185
    75.81000    525.00000    533.75199      0.00190
    75.82000    556.00000    534.25495      0.00180
    75.83000    552.00000    534.88123      0.00181
    75.84000    546.00000    535.62916      0.00183
    75.85000    542.00000    536.49805      0.00185
    75.86000    536.00000    537.48739      0.00187
    75.87000    569.00000    538.60546      0.00176
    75.88000    553.00000    539.87191      0.00181
    75.89000    548.00000    541.28636      0.00182
    75.90000    541.00000    542.85376      0.00185
    75.91000    576.00000    544.58076      0.00174
    75.92000    551.00000    546.47250      0.00181
    75.93000    582.00000    548.54116      0.00172
    75.93999    541.00000    550.78738      0.00185
    75.95000    518.00000    553.21664      0.00193
    75.96000    533.00000    555.82050      0.00188
    75.97000    551.00000    558.59784      0.00181
    75.98000    605.00000    561.54304      0.00165
    75.99000    545.00000    564.64826      0.00183
    76.00000    598.00000    567.90441      0.00167
    76.01000    606.00000    571.30052      0.00165
    76.02000    574.00000    574.80863      0.00174
    76.03000    585.00000    578.41177      0.00171
    76.04000    567.00000    582.08912      0.00176
    76.05000    587.00000    585.81489      0.00170
    76.06000    562.00000    589.55905      0.00178
    76.07000    609.00000    593.27136      0.00164
    76.08000    588.00000    596.91492      0.00170
    76.09000    585.00000    600.44946      0.00171
    76.10000    584.00000    603.82946      0.00171
    76.11000    612.00000    607.00727      0.00163
    76.12000    567.00000    609.93496      0.00176
    76.13000    581.00000    612.57009      0.00172
    76.14000    621.00000    614.86803      0.00161
    76.15000    643.00000    616.77904      0.00156
    76.16000    611.00000    618.26769      0.00164
    76.17000    624.00000    619.30320      0.00160
    76.18000    608.00000    619.86190      0.00164
    76.18999    612.00000    619.92637      0.00163
    76.20000    617.00000    619.48619      0.00162
    76.21000    614.00000    618.54248      0.00163
    76.22000    632.00000    617.10511      0.00158
    76.23000    630.00000    615.19450      0.00159
    76.24000    620.00000    612.84114      0.00161
    76.25000    591.00000    610.07747      0.00169
    76.26000    556.00000    606.93979      0.00180
    76.27000    589.00000    603.47941      0.00170
    76.28000    596.00000    599.74905      0.00168
    76.29000    592.00000    595.79328      0.00169
    76.30000    620.00000    591.66107      0.00161
    76.31000    583.00000    587.40357      0.00172
    76.32000    558.00000    583.06901      0.00179
    76.33000    559.00000    578.69927      0.00179
    76.34000    549.00000    574.33195      0.00182
    76.35000    596.00000    570.00020      0.00168
    76.36000    607.00000    565.73226      0.00165
    76.37000    553.00000    561.55200      0.00181
    76.38000    541.00000    557.47890      0.00185
    76.39000    542.00000    553.51888      0.00185
    76.40000    550.00000    549.68349      0.00182
    76.41000    515.00000    545.98145      0.00194
    76.42000    554.00000    542.41528      0.00181
    76.43000    553.00000    538.98583      0.00181
    76.43999    523.00000    535.69637      0.00191
    76.45000    529.00000    532.53711      0.00189
    76.46000    520.00000    529.51828      0.00192
    76.47000    523.00000    526.63764      0.00191
    76.48000    554.00000    523.89730      0.00181
    76.49000    533.00000    521.29864      0.00188
    76.50000    522.00000    518.84308      0.00192
    76.51000    514.00000    516.55485      0.00195
    76.52000    529.00000    514.43685      0.00189
    76.53000    525.00000    512.49805      0.00190
    76.54000    570.00000    510.75250      0.00175
    76.55000    538.00000    509.21348      0.00186
    76.56000    519.00000    507.88011      0.00193
    76.57000    464.00000    506.75698      0.00216
    76.58000    508.00000    505.85111      0.00197
    76.59000    495.00000    505.16756      0.00202
    76.60000    526.00000    504.70977      0.00190
    76.61000    494.00000    504.47939      0.00202
    76.62000    505.00000    504.47621      0.00198
    76.63000    511.00000    504.69678      0.00196
    76.64000    511.00000    505.13888      0.00196
    76.65000    486.00000    505.79769      0.00206
    76.66000    568.00000    506.66288      0.00176
    76.67000    544.00000    507.72384      0.00184
    76.68000    515.00000    509.00435      0.00194
    76.68999    517.00000    510.48236      0.00193
    76.70000    538.00000    512.14535      0.00186
    76.71000    550.00000    513.97671      0.00182
    76.72000    538.00000    515.96536      0.00186
    76.73000    515.00000    518.09803      0.00194
    76.74000    563.00000    520.36080      0.00178
    76.75000    533.00000    522.73782      0.00188
    76.76000    568.00000    525.20944      0.00176
    76.77000    536.00000    527.77974      0.00187
    76.78000    516.00000    530.43762      0.00194
    76.79000    566.00000    533.16856      0.00177
    76.80000    515.00000    535.96814      0.00194
    76.81000    502.00000    538.83630      0.00199
    76.82000    536.00000    541.77790      0.00187
    76.83000    532.00000    544.80284      0.00188
    76.84000    542.00000    547.92463      0.00185
    76.85000    557.00000    551.15946      0.00180
    76.86000    545.00000    554.52651      0.00183
    76.87000    525.00000    558.04544      0.00190
    76.88000    566.00000    561.74841      0.00177
    76.89000    573.00000    565.65022      0.00175
    76.90000    555.00000    569.76356      0.00180
    76.91000    538.00000    574.09900      0.00186
    76.92000    556.00000    578.66215      0.00180
    76.93000    574.00000    583.45256      0.00174
    76.93999    560.00000    588.45520      0.00179
    76.95000    551.00000    593.67215      0.00181
    76.96000    594.00000    599.06813      0.00168
    76.97000    571.00000    604.62041      0.00175
    76.98000    579.00000    610.29351      0.00173
    76.99000    593.00000    616.04488      0.00169
    77.00000    686.00000    621.82389      0.00146
    77.01000    656.00000    627.56622      0.00152
    77.02000    651.00000    633.20204      0.00154
    77.03000    612.00000    638.66059      0.00163
    77.04000    634.00000    643.85569      0.00158
    77.05000    636.00000    648.70502      0.00157
    77.06000    702.00000    653.12857      0.00142
    77.07000    680.00000    657.04934      0.00147
    77.08000    688.00000    660.38631      0.00145
    77.09000    650.00000    663.07807      0.00154
    77.10000    706.00000    665.08434      0.00142
    77.11000    647.00000    666.38210      0.00155
    77.12000    699.00000    666.96827      0.00143
    77.13000    729.00000    666.85906      0.00137
    77.14000    725.00000    666.08902      0.00138
    77.15000    683.00000    664.73166      0.00146
    77.16000    678.00000    662.85594      0.00147
    77.17000    645.00000    660.52889      0.00155
    77.18000    680.00000    657.82283      0.00147
    77.18999    686.00000    654.81056      0.00146
    77.20000    659.00000    651.60330      0.00152
    77.21000    627.00000    648.27218      0.00159
    77.22000    681.00000    644.85932      0.00147
    77.23000    619.00000    641.41286      0.00162
    77.24000    638.00000    637.97287      0.00157
    77.25000    580.00000    634.57129      0.00172
    77.25999    610.00000    631.23532      0.00164
    77.27000    579.00000    627.97303      0.00173
    77.28000    561.00000    624.78381      0.00178
    77.29000    616.00000    621.65707      0.00162
    77.30000    601.00000    618.59084      0.00166
    77.31000    583.00000    615.57418      0.00172
    77.32000    604.00000    612.59007      0.00166
    77.33000    583.00000    609.61989      0.00172
    77.34000    581.00000    606.64510      0.00172
    77.35000    599.00000    603.63178      0.00167
    77.36000    583.00000    600.55738      0.00172
    77.37000    603.00000    597.40856      0.00166
    77.38000    570.00000    594.17380      0.00175
    77.39000    583.00000    590.84639      0.00172
    77.40000    564.00000    587.42679      0.00177
    77.41000    581.00000    583.92340      0.00172
    77.42000    573.00000    580.35272      0.00175
    77.43000    585.00000    576.73959      0.00171
    77.43999    599.00000    573.12160      0.00167
    77.45000    530.00000    569.52401      0.00189
    77.46000    544.00000    565.97519      0.00184
    77.47000    547.00000    562.51686      0.00183
    77.48000    557.00000    559.19506      0.00180
    77.49000    579.00000    556.05549      0.00173
    77.50000    595.00000    553.14244      0.00168
    77.50999    586.00000    550.49372      0.00171
    77.52000    588.00000    548.13558      0.00170
    77.53000    538.00000    546.10470      0.00186
    77.54000    521.00000    544.43079      0.00192
    77.55000    538.00000    543.15429      0.00186
    77.56000    535.00000    542.29102      0.00187
    77.57000    529.00000    541.85658      0.00189
    77.58000    523.00000    541.86834      0.00191
    77.59000    498.00000    542.33773      0.00201
    77.60000    519.00000    543.24778      0.00193
    77.61000    576.00000    544.59231      0.00174
    77.62000    591.00000    546.37160      0.00169
    77.63000    527.00000    548.57446      0.00190
    77.64000    545.00000    551.18413      0.00183
    77.65000    574.00000    554.17305      0.00174
    77.66000    545.00000    557.51533      0.00183
    77.67000    578.00000    561.17990      0.00173
    77.68000    519.00000    565.11970      0.00193
    77.68999    582.00000    569.27950      0.00172
    77.70000    640.00000    573.61668      0.00156
    77.71000    660.00000    578.04536      0.00152
    77.72000    603.00000    582.51009      0.00166
    77.73000    607.00000    586.93903      0.00165
    77.74000    634.00000    591.25314      0.00158
    77.75000    669.00000    595.36990      0.00149
    77.75999    643.00000    599.20154      0.00156
    77.77000    615.00000    602.67455      0.00163
    77.78000    657.00000    605.68457      0.00152
    77.79000    638.00000    608.15368      0.00157
    77.80000    732.00000    610.01183      0.00137
    77.81000    671.00000    611.19820      0.00149
    77.82000    645.00000    611.66548      0.00155
    77.83000    640.00000    611.38351      0.00156
    77.84000    697.00000    610.34309      0.00143
    77.85000    686.00000    608.55304      0.00146
    77.86000    641.00000    606.04082      0.00156
    77.87000    665.00000    602.85490      0.00150
    77.88000    632.00000    599.05164      0.00158
    77.89000    611.00000    594.70041      0.00164
    77.90000    663.00000    589.87827      0.00151
    77.91000    609.00000    584.66522      0.00164
    77.92000    579.00000    579.13744      0.00173
    77.93000    543.00000    573.36569      0.00184
    77.93999    581.00000    567.43919      0.00172
    77.95000    574.00000    561.40584      0.00174
    77.96000    588.00000    555.34489      0.00170
    77.97000    567.00000    549.30237      0.00176
    77.98000    565.00000    543.32185      0.00177
    77.99000    523.00000    537.45135      0.00191
    78.00000    566.00000    531.73013      0.00177
    78.00999    541.00000    526.19632      0.00185
    78.02000    589.00000    520.86202      0.00170
    78.03000    550.00000    515.76731      0.00182
    78.04000    543.00000    510.92626      0.00184
    78.05000    535.00000    506.35531      0.00187
    78.06000    522.00000    502.06795      0.00192
    78.07000    520.00000    498.06763      0.00192
    78.08000    479.00000    494.35405      0.00209
    78.09000    520.00000    490.93240      0.00192
    78.10000    505.00000    487.80495      0.00198
    78.11000    485.00000    484.96777      0.00206
    78.12000    494.00000    482.40634      0.00202
    78.13000    543.00000    480.11688      0.00184
    78.14000    454.00000    478.09383      0.00220
    78.15000    494.00000    476.32936      0.00202
    78.16000    499.00000    474.81624      0.00200
    78.17000    479.00000    473.54471      0.00209
    78.18000    454.00000    472.50528      0.00220
    78.18999    491.00000    471.69631      0.00204
    78.20000    494.00000    471.10832      0.00202
    78.21000    501.00000    470.73759      0.00200
    78.22000    506.00000    470.58040      0.00198
    78.23000    475.00000    470.62257      0.00211
    78.24000    499.00000    470.86257      0.00200
    78.25000    477.00000    471.29815      0.00210
    78.25999    483.00000    471.93564      0.00207
    78.27000    524.00000    472.77568      0.00191
    78.28000    474.00000    473.81226      0.00211
    78.29000    470.00000    475.04584      0.00213
    78.30000    458.00000    476.47782      0.00218
    78.31000    486.00000    478.09729      0.00206
    78.32000    460.00000    479.89952      0.00217
    78.33000    446.00000    481.88558      0.00224
    78.34000    508.00000    484.05367      0.00197
    78.35000    514.00000    486.39855      0.00195
    78.36000    509.00000    488.91081      0.00196
    78.37000    478.00000    491.58588      0.00209
    78.38000    517.00000    494.42012      0.00193
    78.39000    472.00000    497.39394      0.00212
    78.40000    514.00000    500.47781      0.00195
    78.41000    496.00000    503.66334      0.00202
    78.42000    483.00000    506.93583      0.00207
    78.43000    516.00000    510.27374      0.00194
    78.43999    501.00000    513.64900      0.00200
    78.45000    506.00000    517.04332      0.00198
    78.46000    506.00000    520.41095      0.00198
    78.47000    530.00000    523.72092      0.00189
    78.48000    523.00000    526.93569      0.00191
    78.49000    528.00000    530.01459      0.00189
    78.50000    568.00000    532.91313      0.00176
    78.50999    556.00000    535.58402      0.00180
    78.52000    514.00000    537.99263      0.00195
    78.53000    537.00000    540.09046      0.00186
    78.54000    508.00000    541.84380      0.00197
    78.55000    547.00000    543.22282      0.00183
    78.56000    577.00000    544.20777      0.00173
    78.57000    537.00000    544.78817      0.00186
    78.58000    527.00000    544.96400      0.00190
    78.59000    556.00000    544.74713      0.00180
    78.60000    535.00000    544.16046      0.00187
    78.61000    497.00000    543.23672      0.00201
    78.62000    531.00000    542.01674      0.00188
    78.63000    547.00000    540.54742      0.00183
    78.64000    505.00000    538.87972      0.00198
    78.65000    537.00000    537.06669      0.00186
    78.66000    544.00000    535.16176      0.00184
    78.67000    564.00000    533.21744      0.00177
    78.68000    496.00000    531.28422      0.00202
    78.68999    521.00000    529.41172      0.00192
    78.70000    552.00000    527.63901      0.00181
    78.71000    512.00000    526.01267      0.00195
    78.72000    526.00000    524.56826      0.00190
    78.73000    486.00000    523.33939      0.00206
    78.74000    531.00000    522.35582      0.00188
    78.75000    526.00000    521.64349      0.00190
    78.75999    496.00000    521.22482      0.00202
    78.77000    529.00000    521.11701      0.00189
    78.78000    560.00000    521.33550      0.00179
    78.79000    537.00000    521.89063      0.00186
    78.80000    502.00000    522.78941      0.00199
    78.81000    552.00000    524.03528      0.00181
    78.82000    550.00000    525.62794      0.00182
    78.83000    555.00000    527.56436      0.00180
    78.84000    570.00000    529.83927      0.00175
    78.85000    576.00000    532.43605      0.00174
    78.86000    547.00000    535.33755      0.00183
    78.87000    553.00000    538.52621      0.00181
    78.88000    536.00000    541.98159      0.00187
    78.89000    557.00000    545.68830      0.00180
    78.90000    583.00000    549.61212      0.00172
    78.91000    541.00000    553.71580      0.00185
    78.92000    543.00000    557.96039      0.00184
    78.93000    555.00000    562.30250      0.00180
    78.93999    572.00000    566.68967      0.00175
    78.95000    575.00000    571.08448      0.00174
    78.96000    582.00000    575.42048      0.00172
    78.97000    562.00000    579.64364      0.00178
    78.98000    538.00000    583.69489      0.00186
    78.99000    620.00000    587.51551      0.00161
    79.00000    564.00000    591.04836      0.00177
    79.00999    609.00000    594.23653      0.00164
    79.02000    582.00000    597.04049      0.00172
    79.03000    580.00000    599.40933      0.00172
    79.04000    588.00000    601.30903      0.00170
    79.05000    637.00000    602.70899      0.00157
    79.06000    605.00000    603.59421      0.00165
    79.07000    600.00000    603.95849      0.00167
    79.08000    581.00000    603.80420      0.00172
    79.09000    585.00000    603.14243      0.00171
    79.10000    591.00000    601.99184      0.00169
    79.11000    605.00000    600.37908      0.00165
    79.12000    600.00000    598.33681      0.00167
    79.13000    603.00000    595.90257      0.00166
    79.14000    616.00000    593.11782      0.00162
    79.15000    620.00000    590.02687      0.00161
    79.16000    569.00000    586.67593      0.00176
    79.17000    566.00000    583.11205      0.00177
    79.18000    580.00000    579.38223      0.00172
    79.18999    572.00000    575.53640      0.00175
    79.20000    569.00000    571.60733      0.00176
    79.21000    586.00000    567.64858      0.00171
    79.22000    558.00000    563.69542      0.00179
    79.23000    592.00000    559.78206      0.00169
    79.24000    624.00000    555.93732      0.00160
    79.25000    538.00000    552.19414      0.00186
    79.25999    550.00000    548.58154      0.00182
    79.27000    545.00000    545.09796      0.00183
    79.28000    564.00000    541.76870      0.00177
    79.29000    583.00000    538.60173      0.00172
    79.30000    539.00000    535.60408      0.00186
    79.31000    543.00000    532.77890      0.00184
    79.32000    520.00000    530.12572      0.00192
    79.33000    526.00000    527.64194      0.00190
    79.34000    530.00000    525.30623      0.00189
    79.35000    546.00000    523.11641      0.00183
    79.36000    522.00000    521.06905      0.00192
    79.37000    546.00000    519.16573      0.00183
    79.38000    530.00000    517.40145      0.00189
    79.39000    517.00000    515.76132      0.00193
    79.40000    527.00000    514.22843      0.00190
    79.41000    529.00000    512.79760      0.00189
    79.42000    561.00000    511.45975      0.00178
    79.43000    535.00000    510.20221      0.00187
    79.43999    526.00000    509.03787      0.00190
    79.45000    514.00000    507.95704      0.00195
    79.46000    494.00000    506.94815      0.00202
    79.47000    530.00000    506.01371      0.00189
    79.48000    549.00000    505.15584      0.00182
    79.49000    488.00000    504.37147      0.00205
    79.50000    549.00000    503.66275      0.00182
    79.50999    537.00000    503.02830      0.00186
    79.52000    522.00000    502.46952      0.00192
    79.53000    509.00000    501.99339      0.00196
    79.54000    515.00000    501.60329      0.00194
    79.55000    508.00000    501.30229      0.00197
    79.56000    509.00000    501.09268      0.00196
    79.57000    512.00000    500.97572      0.00195
    79.58000    526.00000    500.95147      0.00190
    79.59000    490.00000    501.01978      0.00204
    79.60000    510.00000    501.18121      0.00196
    79.61000    502.00000    501.43240      0.00199
    79.62000    538.00000    501.76941      0.00186
    79.63000    555.00000    502.19303      0.00180
    79.64000    508.00000    502.70478      0.00197
    79.65000    508.00000    503.29585      0.00197
    79.66000    514.00000    503.94573      0.00195
    79.67000    523.00000    504.65470      0.00191
    79.68000    522.00000    505.42042      0.00192
    79.68999    550.00000    506.23591      0.00182
    79.70000    546.00000    507.09462      0.00183
    79.71000    534.00000    507.98311      0.00187
    79.72000    521.00000    508.89292      0.00192
    79.73000    508.00000    509.81338      0.00197
    79.74000    517.00000    510.73291      0.00193
    79.75000    553.00000    511.63689      0.00181
    79.75999    550.00000    512.50901      0.00182
    79.77000    506.00000    513.35570      0.00198
    79.78000    514.00000    514.16839      0.00195
    79.79000    505.00000    514.93232      0.00198
    79.80000    556.00000    515.64027      0.00180
    79.81000    526.00000    516.28815      0.00190
    79.82000    539.00000    516.87450      0.00186
    79.83000    522.00000    517.40010      0.00192
    79.84000    523.00000    517.86778      0.00191
    79.85000    552.00000    518.28204      0.00181
    79.86000    529.00000    518.64954      0.00189
    79.87000    547.00000    518.98173      0.00183
    79.88000    554.00000    519.28917      0.00181
    79.89000    501.00000    519.57554      0.00200
    79.90000    519.00000    519.84111      0.00193
    79.91000    505.00000    520.08615      0.00198
    79.92000    539.00000    520.32203      0.00186
    79.93000    547.00000    520.55512      0.00183
    79.93999    538.00000    520.78699      0.00186
    79.95000    554.00000    521.02348      0.00181
    79.96000    518.00000    521.26631      0.00193
    79.97000    506.00000    521.51503      0.00198
    79.98000    495.00000    521.77189      0.00202
    79.99000    518.00000    522.02819      0.00193
    80.00000    510.00000    522.28008      0.00196
    80.00999    530.00000    522.51416      0.00189
    80.02000    506.00000    522.73591      0.00198
    80.03000    515.00000    522.94775      0.00194
    80.04000    567.00000    523.14846      0.00176
    80.05000    512.00000    523.33615      0.00195
    80.06000    522.00000    523.50862      0.00192
    80.07000    522.00000    523.66246      0.00192
    80.08000    528.00000    523.79430      0.00189
    80.09000    523.00000    523.89979      0.00191
    80.10000    506.00000    523.97346      0.00198
    80.11000    529.00000    524.00868      0.00189
    80.12000    483.00000    523.99658      0.00207
    80.13000    490.00000    523.92340      0.00204
    80.14000    537.00000    523.78403      0.00186
    80.15000    528.00000    523.60659      0.00189
    80.16000    491.00000    523.38094      0.00204
    80.17000    508.00000    523.09429      0.00197
    80.18000    523.00000    522.73409      0.00191
    80.18999    531.00000    522.29822      0.00188
    80.20000    534.00000    521.75739      0.00187
    80.21000    515.00000    521.10525      0.00194
    80.22000    502.00000    520.42363      0.00199
    80.23000    499.00000    519.69074      0.00200
    80.24000    520.00000    518.89258      0.00192
    80.25000    535.00000    518.03526      0.00187
    80.25999    460.00000    517.12908      0.00217
    80.27000    508.00000    516.18103      0.00197
    80.28000    499.00000    515.20776      0.00200
    80.29000    531.00000    514.22390      0.00188
    80.30000    531.00000    513.24654      0.00188
    80.31000    517.00000    512.29146      0.00193
    80.32000    557.00000    511.37613      0.00180
    80.33000    499.00000    510.51900      0.00200
    80.34000    503.00000    509.73835      0.00199
    80.35000    558.00000    509.05152      0.00179
    80.36000    530.00000    508.47473      0.00189
    80.37000    488.00000    508.02300      0.00205
    80.38000    524.00000    507.70991      0.00191
    80.39000    532.00000    507.54729      0.00188
    80.40000    491.00000    507.54284      0.00204
    80.41000    505.00000    507.70217      0.00198
    80.42000    516.00000    508.04559      0.00194
    80.43000    526.00000    508.57314      0.00190
    80.43999    525.00000    509.28264      0.00190
    80.45000    541.00000    510.17549      0.00185
    80.46000    520.00000    511.24581      0.00192
    80.47000    517.00000    512.48827      0.00193
    80.48000    563.00000    513.89393      0.00178
    80.49000    555.00000    515.45106      0.00180
    80.50000    546.00000    517.14525      0.00183
    80.50999    521.00000    518.95841      0.00192
    80.52000    476.00000    520.87888      0.00210
    80.53000    539.00000    522.87159      0.00186
    80.54000    535.00000    524.91135      0.00187
    80.55000    560.00000    526.97609      0.00179
    80.56000    544.00000    529.04151      0.00184
    80.57000    501.00000    531.08278      0.00200
    80.58000    543.00000    533.07738      0.00184
    80.59000    538.00000    535.00387      0.00186
    80.60000    551.00000    536.83574      0.00181
    80.61000    578.00000    538.54678      0.00173
    80.62000    567.00000    540.12351      0.00176
    80.63000    516.00000    541.55793      0.00194
    80.64000    532.00000    542.84290      0.00188
    80.65000    494.00000    543.98194      0.00202
    80.66000    544.00000    544.97852      0.00184
    80.67000    582.00000    545.82404      0.00172
    80.68000    572.00000    546.52885      0.00175
    80.68999    536.00000    547.10963      0.00187
    80.70000    572.00000    547.58558      0.00175
    80.71000    520.00000    547.97805      0.00192
    80.72000    546.00000    548.31559      0.00183
    80.73000    576.00000    548.60728      0.00174
    80.74000    527.00000    548.88148      0.00190
    80.75000    572.00000    549.17007      0.00175
    80.75999    549.00000    549.50237      0.00182
    80.77000    532.00000    549.89275      0.00188
    80.78000    530.00000    550.36178      0.00189
    80.79000    565.00000    550.93062      0.00177
    80.80000    529.00000    551.61805      0.00189
    80.81000    547.00000    552.43873      0.00183
    80.82000    598.00000    553.40371      0.00167
    80.83000    594.00000    554.52068      0.00168
    80.84000    541.00000    555.79387      0.00185
    80.85000    548.00000    557.22015      0.00182
    80.86000    599.00000    558.78500      0.00167
    80.87000    585.00000    560.53987      0.00171
[truncated: 151,426 more chars]
